# Supplementary material for: A Taxonomic Revision of the East Mediterranean Species of the Crematogaster scutellaris Complex (Hymenoptera: Formicidae)
Source: Insects. 2026 Jun 22;17(6):658. doi: 10.3390/insects17060658 (PMC13301827; doi:10.3390/insects17060658)
Supplement: Supplementary file 1 [file insects-17-00658-s001.zip]

Archive with 1 entries (1 files):
- Table S1.morphometric data.csv
