# Supplementary material for: A Taxonomic Revision of the East Mediterranean Species of the Crematogaster scutellaris Complex (Hymenoptera: Formicidae)
Source: Insects. 2026 Jun 22;17(6):658. doi: 10.3390/insects17060658 (PMC13301827; doi:10.3390/insects17060658)
Supplement: Supplementary file 1 [file insects-17-00658-s001.zip › Table S1.morphometric data.csv]

species	ID	code	CL	POC	CW	FRS	SL	MW	SPTI	PEW	PPW	ML	SPST	NOL	EL	PLG	GHL	CS	LAT	LON		CL/CW	POC/CL	FRS/CS	SL/CS	MW/CS	SPTI/CS	PEW/CS	PPW/CS	ML/CS	SPST/CS	NOL/CS	EL/CS	PLG/CS	GHL/CS	ID	D1		D4		D5
schmidti_PT	CASENT0908487	1	841.5	259	938.5	344	705.5	561	409	325	270	938.5	178	218	220	60.3	87	890	42.65	18.09		0.89664358	0.30778372	0.386516854	0.792696629	0.630337079	0.459550562	0.365168539	0.303370787	1.054494382	0.2	0.24494382	0.247191011	0.067752809	0.097752809	CASENT0908487	0.26415281	0.26415281	-3.241621357	-3.241621357	-0.183	-0.183
medispina_ST	CASENT0908488	1	861	261	967	348	740	578	458	341	299	1014	210	222	230	62	97	914	41.677	26.556		0.890382627	0.303135889	0.380743982	0.809628009	0.63238512	0.501094092	0.373085339	0.327133479	1.10940919	0.2297593	0.242888403	0.251641138	0.067833698	0.106126915	CASENT0908488	1.611206807	1.611206807	-1.628205684	-1.628205684	-0.858	-0.858
schmidti	HCW#3027	1	917.5	272.5	1012.5	387.5	775.63	613.75	461.25	350	301.25	1050	203.75	250	251.88	63.32	87.92	965	42.1836	18.9759		0.90617284	0.297002725	0.401554404	0.803756477	0.636010363	0.477979275	0.362694301	0.312176166	1.088082902	0.211139896	0.259067358	0.261010363	0.065620035	0.091108808	HCW#3027	0.581039509		-0.404659057		-1.85685
schmidti	HCW#3027	1	902.5	252.5	1012.5	375	771.25	597.5	443.75	352.5	297.5	1037.5	206.25	240	250	57.31	86.35	957.5	42.1836	18.9759		0.891358025	0.279778393	0.391644909	0.805483029	0.624020888	0.463446475	0.368146214	0.310704961	1.083550914	0.2154047	0.250652742	0.261096606	0.059848564	0.090182768	HCW#3027	-0.35692496		-0.111411923		-2.43305
schmidti	HCW#3027	1	888.75	261.25	997.5	387.5	751.88	600	437.5	350	302.5	1025	203.75	223.75	238.13	55.74	94.2	943.13	42.1836	18.9759		0.890977444	0.29395218	0.410868125	0.7972167	0.636182903	0.463883366	0.371106693	0.320742213	1.086812459	0.216037111	0.237243207	0.252485089	0.05909609	0.099880716	HCW#3027	-0.030870182	0.064414789	-1.688965106	-0.735012028	-2.99139	-2.427096667
schmidti	HCW#3030	1	907.5	287.5	1016.25	418.75	805	637.5	483.75	393.75	313.75	1112.5	232.5	261.25	259.38	65.42	102.05	961.88	42.1836	18.9759		0.89298893	0.316804408	0.435347628	0.836907083	0.662768031	0.502923977	0.409356725	0.326185835	1.156595192	0.2417154	0.271604938	0.269655621	0.06800953	0.106094867	HCW#3030	2.394689155		-0.506387651		-3.21854
schmidti	HCW#3030	1	998.75	306.25	1110	425	790.63	650	532.5	425	325	1156.25	230	262.5	254.38	66.2	100.48	1054.38	42.1836	18.9759		0.899774775	0.306633292	0.403082395	0.749851808	0.616478957	0.50503853	0.403082395	0.308239478	1.096621221	0.218138708	0.248962656	0.241256669	0.062787591	0.095298162	HCW#3030	1.426806406		-2.793425144		-2.61369
schmidti	HCW#3030	1	975	300	1100	425	798.75	651.25	560	437.5	341.25	1153.75	250	261.25	256.88	64.11	116.18	1037.5	42.1836	18.9759		0.886363636	0.307692308	0.409638554	0.769879518	0.627710843	0.539759036	0.421686747	0.328915663	1.112048193	0.240963855	0.251807229	0.247590361	0.061791165	0.111980723	HCW#3030	2.512787492	2.111427684	-2.547747847	-1.949186881	-3.9008	-3.244343333
schmidti	HCW#3032	1	897.5	275	1012.5	387.5	753.75	612.5	471.25	390	293.75	1087.5	210	237.5	243.13	63.85	102.05	955	42.1836	18.9759		0.886419753	0.306406685	0.405759162	0.789267016	0.641361257	0.493455497	0.408376963	0.307591623	1.138743455	0.219895288	0.248691099	0.254581152	0.066855148	0.106858639	HCW#3032	1.758133		-1.964820151		-2.02075
schmidti	HCW#3032	1	848.75	237.5	950	338.75	700	562.5	421.25	328.75	268.75	962.5	200	231.25	228.13	62.54	100.48	899.38	42.1836	18.9759		0.893421053	0.27982327	0.376650452	0.778318277	0.625434329	0.46838082	0.365531619	0.298818624	1.07018763	0.22237665	0.257123002	0.253648367	0.069535325	0.111722029	HCW#3032	1.879985873		-1.914479108		-0.65164
schmidti	HCW#3032	1	926.25	268.75	1038.75	387.5	751.88	632.5	511.25	366.25	316.25	1100	223.75	247.5	250.63	67.51	94.2	982.5	42.1836	18.9759		0.891696751	0.290148448	0.394402036	0.765267176	0.643765903	0.520356234	0.372773537	0.321882952	1.119592875	0.227735369	0.251908397	0.255089059	0.068712468	0.095877863	HCW#3032	1.859985088	1.83270132	-0.651993698	-1.510430986	-2.3478	-1.673396667
schmidti	HCW#3036	1	812.5	237.5	893.75	325	678.13	525	387.5	313.75	261.25	950	176.25	205	221.88	51.81	78.5	853.13	42.1836	18.9759		0.909090909	0.292307692	0.380952381	0.794871795	0.615384615	0.454212454	0.367765568	0.306227106	1.113553114	0.206593407	0.24029304	0.26007326	0.06072967	0.092014652	HCW#3036	-1.30842589		-2.557170076		-1.02924
schmidti	HCW#3036	1	841.25	242.5	935	337.5	705.63	545	406.25	337.5	265	956.25	175	212.5	231.25	60.45	98.13	888.13	42.1836	18.9759		0.89973262	0.288261516	0.380014075	0.794510908	0.613652357	0.457424349	0.380014075	0.298381422	1.076706545	0.197044335	0.239268121	0.260380014	0.068059113	0.110485574	HCW#3036	0.973931379		-1.894477427		-0.44869
schmidti	HCW#3036	1	825	237.5	925	342.5	688.75	537.5	423.75	313.75	266.25	950	191.25	212.5	226.25	60.45	98.13	875	42.1836	18.9759		0.891891892	0.287878788	0.391428571	0.787142857	0.614285714	0.484285714	0.358571429	0.304285714	1.085714286	0.218571429	0.242857143	0.258571429	0.06908	0.112142857	HCW#3036	1.493366429	0.386290639	-1.826448556	-2.092698686	-1.45375	-0.977226667
schmidti	HCW#3052	1	947.5	287.5	1056.25	381.25	796.88	625	481.25	366.25	287.5	1081.25	218.75	262.5	250	61.23	94.2	1001.88	42.9851	17.0676		0.89704142	0.303430079	0.380536494	0.795383656	0.623830318	0.480349345	0.365564566	0.286961946	1.07922645	0.218340611	0.262008734	0.249532127	0.061115409	0.094023706	HCW#3052	0.556165765		-1.196716616		-1.12634
schmidti	HCW#3052	1	962.5	283.75	1081.25	392.5	786.88	656.25	537.5	376.25	286.25	1062.5	225	262.5	254.38	57.83	98.13	1021.88	42.9851	17.0676		0.89017341	0.294805195	0.384097859	0.770030581	0.642201835	0.525993884	0.368195719	0.280122324	1.039755352	0.220183486	0.256880734	0.248929664	0.056590418	0.096024465	HCW#3052	0.161801259		-1.691332953		-3.24809
schmidti	HCW#3052	1	937.5	287.5	1053.75	390	787.5	640	487.5	400	306.25	1081.25	250	237.5	250	60.18	98.13	995.63	42.9851	17.0676		0.889679715	0.306666667	0.391713748	0.790960452	0.642812304	0.489642185	0.40175769	0.307595731	1.086001255	0.251098556	0.238543628	0.251098556	0.060447792	0.098556183	HCW#3052	1.294971818	0.670979614	-2.785883252	-1.89131094	-1.93984	-2.104756667
schmidti	HCW#3057	1	1018.75	310	1136.25	417.5	834.38	687.5	505	412.5	327.5	1187.5	237.5	276.25	273.13	65.94	109.9	1077.5	42.9851	17.0676		0.896589659	0.304294479	0.387470998	0.774361949	0.638051044	0.468677494	0.382830626	0.303944316	1.102088167	0.220417633	0.25638051	0.253480278	0.061197216	0.10199536	HCW#3057	1.820838389		-0.82371853		-1.2237
schmidti	HCW#3057	1	1062.5	325	1210	427.5	862.5	690	511.25	415	338.75	1243.75	257.5	275	284.38	64.63	117.75	1136.25	42.9851	17.0676		0.878099174	0.305882353	0.376237624	0.759075908	0.607260726	0.449944994	0.365236524	0.298129813	1.094609461	0.226622662	0.242024202	0.250275028	0.056881555	0.103630363	HCW#3057	1.827244074		-0.579184614		-0.74215
schmidti	HCW#3057	1	937.5	287.5	1040	401.25	803.13	623.75	431.25	425	312.5	1090	197.5	237.5	251.25	57.04	90.28	988.75	42.9851	17.0676		0.901442308	0.306666667	0.405815424	0.812262958	0.630847029	0.436156764	0.429835651	0.316055626	1.102402023	0.199747155	0.240202276	0.254108723	0.057692373	0.091302149	HCW#3057	-0.642422094	1.00188679	-2.420487211	-1.274463452	-1.8367	-1.267516667
schmidti	HCW#3061	1	988.75	288.75	1075	387.5	800	641.25	497.5	378.75	302.5	1087.5	238.75	268.75	257.5	61.49	102.05	1031.88	42.9852	17.0664		0.919767442	0.292035398	0.375529982	0.775287704	0.621441551	0.482132041	0.367050273	0.293155663	1.053906723	0.231374924	0.260448213	0.24954573	0.059592166	0.098897638	HCW#3061	1.13859043		-1.593757572		-1.36889
schmidti	HCW#3061	1	1003.75	300	1090	381.25	818.75	640	531.25	375	290	1112.5	235	270	258.75	57.31	98.13	1046.88	42.9852	17.0664		0.92087156	0.298879203	0.364179104	0.782089552	0.611343284	0.507462687	0.358208955	0.277014925	1.062686567	0.224477612	0.257910448	0.247164179	0.054739104	0.093731343	HCW#3061	0.028458044		-1.224556272		-1.59424
schmidti	HCW#3061	1	931.25	281.25	1022.5	362.5	783.75	601.25	541.25	361.25	288.75	1037.5	216.25	255	249.38	55.47	95.77	976.88	42.9852	17.0664		0.910757946	0.302013423	0.371081254	0.802303263	0.615483045	0.5540627	0.369801663	0.295585413	1.062060141	0.221369162	0.261036468	0.255278311	0.056786522	0.098037108	HCW#3061	-0.07733195	0.363238842	-1.328899	-1.382404281	-2.60254	-1.855223333
schmidti	HCW#3139	1	825	237.5	925	338.75	713.13	552.5	412.5	337.5	275	962.5	181.25	187.5	230.63	56.26	95.77	875	45.5908	13.7234		0.891891892	0.287878788	0.387142857	0.815	0.631428571	0.471428571	0.385714286	0.314285714	1.1	0.207142857	0.214285714	0.263571429	0.064295238	0.109451429	HCW#3139	0.437206422		-1.458278556		-1.51405
schmidti	HCW#3139	1	850	247.5	937.5	355	701.25	550	400	313.75	287.5	965	201.25	212.5	231.88	57.57	86.35	893.75	45.5908	13.7234		0.906666667	0.291176471	0.397202797	0.784615385	0.615384615	0.447552448	0.351048951	0.321678322	1.07972028	0.225174825	0.237762238	0.259440559	0.064410256	0.096615385	HCW#3139	0.2524489		-2.246471274		-1.3531
schmidti	HCW#3139	1	962.5	298.75	1087.5	392.5	802.5	675	500	401.25	323.75	1112.5	241.25	250	266.25	59.66	103.62	1025	45.5908	13.7234		0.885057471	0.31038961	0.382926829	0.782926829	0.658536585	0.487804878	0.391463415	0.315853659	1.085365854	0.235365854	0.243902439	0.259756098	0.058204878	0.101092683	HCW#3139	1.050515962	0.580057095	-2.070019253	-1.924923028	-1.58855	-1.485233333
schmidti	HCW#3148	1	925	266.25	1025	358.75	800	626.25	498.75	361.25	312.5	1093.75	225	231.25	250.63	62.28	92.63	975	45.5912	13.7201		0.902439024	0.287837838	0.367948718	0.820512821	0.642307692	0.511538462	0.370512821	0.320512821	1.121794872	0.230769231	0.237179487	0.257051282	0.063873504	0.095005128	HCW#3148	1.026546813		0.718347947		-1.32415
schmidti	HCW#3148	1	925	261.25	1050	372.5	775	628.75	506.25	375	315	1075	226.25	231.25	250	59.66	95.77	987.5	45.5912	13.7201		0.880952381	0.282432432	0.37721519	0.784810127	0.636708861	0.512658228	0.379746835	0.318987342	1.088607595	0.229113924	0.234177215	0.253164557	0.06041519	0.096982278	HCW#3148	0.687703616		-0.602146961		-2.6073
schmidti	HCW#3148	1	881.25	256.25	1000	352.5	751.88	587.5	462.5	337.5	293.75	1037.5	223.75	225	248.75	55.47	103.62	940.63	45.5912	13.7201		0.88125	0.290780142	0.374750831	0.799335548	0.624584718	0.491694352	0.358803987	0.312292359	1.102990033	0.237873754	0.239202658	0.264451827	0.058974972	0.110160797	HCW#3148	0.954786761	0.889679064	-0.67131446	-0.185037825	-1.85879	-1.93008
schmidti	HCW#3149	1	837.5	247.5	926.25	331.25	678.13	525	388.75	311.25	287.5	912.5	188.75	227.5	228.13	56.78	87.92	881.88	45.5908	13.7234		0.904183536	0.295522388	0.375620128	0.768958186	0.595322466	0.440822112	0.352941176	0.326009922	1.034727144	0.214032601	0.257973069	0.258681786	0.064387432	0.099696669	HCW#3149	0.086466008		-3.528952224		-0.04784
schmidti	HCW#3149	1	927.5	275	1060	378.75	761.25	611.25	425	352.5	312.5	1087.5	211.25	232.5	256.25	57.04	94.2	993.75	45.5908	13.7234		0.875	0.296495957	0.381132075	0.766037736	0.61509434	0.427672956	0.354716981	0.314465409	1.094339623	0.212578616	0.233962264	0.257861635	0.057402096	0.094792453	HCW#3149	-0.186650815		-1.370354662		-0.92045
schmidti	HCW#3149	1	782.5	230	850	323.75	630.63	496.25	350	286.25	255	868.75	163.75	193.75	209.38	55.47	90.28	816.25	45.5908	13.7234		0.920588235	0.293929712	0.396630934	0.772588055	0.607963247	0.428790199	0.350689127	0.312404288	1.06431853	0.200612557	0.237366003	0.256508423	0.067961205	0.110597243	HCW#3149	0.248728309	0.049514501	-3.979799376	-2.959702087	-0.48385	-0.484046667
schmidti	HCW#3242	1	897.5	262.5	967.5	362.5	728.13	585	450	375	300	1031.25	217.5	237.5	236.25	55.47	87.92	932.5	45.5913	13.7042		0.927648579	0.292479109	0.388739946	0.780831099	0.627345845	0.482573727	0.402144772	0.321715818	1.105898123	0.233243968	0.254691689	0.253351206	0.059488829	0.094284182	HCW#3242	-0.063383527		-3.15473393		-1.9876
schmidti	HCW#3242	1	925	287.5	1047.5	387.5	752.5	587.5	487.5	387.5	298.75	1075	235	262.5	253.13	57.57	98.13	986.25	45.5913	13.7042		0.883054893	0.310810811	0.392902408	0.762991128	0.595690748	0.494296578	0.392902408	0.302915082	1.089987326	0.238276299	0.266159696	0.256653992	0.058369244	0.099493029	HCW#3242	0.677738937		-3.337103018		-2.2281
schmidti	HCW#3242	1	925	280	1062.5	375	768.75	640	475	368.75	315	1087.5	237.5	262.5	252.5	58.88	98.13	993.75	45.5913	13.7042		0.870588235	0.302702703	0.377358491	0.773584906	0.644025157	0.477987421	0.371069182	0.316981132	1.094339623	0.238993711	0.264150943	0.25408805	0.059245283	0.098742138	HCW#3242	0.858878098	0.491077836	-1.933155231	-2.808330726	-1.3384	-1.851366667
schmidti	HCW#3246	1	950	272.5	1035	376.25	755	591.25	468.75	383.75	300	1075	217.5	237.5	262.5	62.28	98.13	992.5	45.5913	13.7042		0.917874396	0.286842105	0.379093199	0.76070529	0.595717884	0.472292191	0.386649874	0.302267003	1.083123426	0.219143577	0.23929471	0.264483627	0.062747271	0.098866499	HCW#3246	1.023823721		-1.661164592		-1.1904
schmidti	HCW#3246	1	956.25	275	1062.5	395	793.75	631.25	487.5	393.75	301.25	1112.5	227.5	243.75	262.5	61.75	105.98	1009.38	45.5913	13.7042		0.9	0.287581699	0.391331269	0.786377709	0.625386997	0.482972136	0.390092879	0.298452012	1.102167183	0.225386997	0.241486068	0.26006192	0.061179773	0.104990712	HCW#3246	1.418755446		-0.573909425		-2.37394
schmidti	HCW#3246	1	998.75	297.5	1123.75	401.25	820	650	506.25	382.5	337.5	1168.75	243.75	275	255.63	59.4	108.33	1061.25	45.5913	13.7042		0.888765295	0.29787234	0.378091873	0.772673734	0.612485277	0.477031802	0.360424028	0.318021201	1.101295642	0.229681979	0.259128386	0.240871614	0.055970161	0.102077739	HCW#3246	0.95459664	1.132391936	-0.932065241	-1.055713086	-1.8485	-1.80428
schmidti	HCW#3249	1	926.25	281.25	1000	362.5	773.13	611.25	462.5	352.5	302.5	1053.75	237.5	250	238.13	56.26	90.28	963.13	45.5913	13.7042		0.92625	0.303643725	0.376378975	0.802725503	0.634652823	0.480207657	0.365996106	0.314081765	1.094094744	0.246593121	0.259571707	0.247242051	0.058412286	0.093731343	HCW#3249	0.293601833		-2.362083932		-1.01899
schmidti	HCW#3249	1	911.25	262.5	992.5	377.5	728.75	587.5	445	387.5	300	1050	187.5	243.75	241.25	59.66	95.77	951.88	45.5913	13.7042		0.91813602	0.288065844	0.396585686	0.765594222	0.617202889	0.467498359	0.407091267	0.315167433	1.103086014	0.196979645	0.256073539	0.253447144	0.062676297	0.10061195	HCW#3249	0.26880231		-2.542195377		-1.97224
schmidti	HCW#3249	1	850	262.5	943.75	337.5	723.13	562.5	387.5	323.75	278.75	1011.25	196.25	212.5	236.88	65.42	86.35	896.88	45.5913	13.7042		0.900662252	0.308823529	0.37630662	0.806271777	0.6271777	0.432055749	0.36097561	0.310801394	1.127526132	0.218815331	0.236933798	0.264111498	0.072938444	0.096278746	HCW#3249	1.371781554	0.644728565	-1.499599486	-2.134626265	1.46646	-0.508256667
schmidti	HCW#3383	1	1022.5	312.5	1097.5	403.75	830	687.5	506.25	376.25	345	1162.5	230	262.5	266.25	63.59	98.13	1060	38.1755	21.3683		0.93166287	0.305623472	0.380896226	0.783018868	0.648584906	0.47759434	0.35495283	0.325471698	1.096698113	0.216981132	0.247641509	0.251179245	0.059985849	0.092570755	HCW#3383	0.82457551		-0.590381708		-0.8832
schmidti	HCW#3383	1	986.25	331.25	1065	387.5	791.25	650	496.25	397.5	315	1110	217.5	262.5	248.13	63.32	103.62	1025.63	38.1755	21.3683		0.926056338	0.335868188	0.377818403	0.771480804	0.633759902	0.48385131	0.387568556	0.307129799	1.08226691	0.212065814	0.255941499	0.241925655	0.061741215	0.101031079	HCW#3383	1.178728295		-4.265026134		0.54446
schmidti	HCW#3383	1	1000	306.25	1103.75	410	837.5	650	525	375	331.25	1137.5	262.5	275	268.75	65.42	109.9	1051.88	38.1755	21.3683		0.906002265	0.30625	0.389780154	0.796197267	0.617944147	0.499108734	0.356506239	0.314913844	1.081402258	0.249554367	0.261437908	0.255496138	0.062190533	0.104480095	HCW#3383	2.454280836	1.485861547	-0.445028004	-1.766811949	-1.75479	-0.697843333
schmidti	HCW#3386	1	937.5	275	1020	382.5	769.38	600	418.75	338.75	298.75	1025	218.75	238.75	243.13	62.02	95.77	978.75	38.1755	21.3683		0.919117647	0.293333333	0.390804598	0.786079183	0.61302682	0.427841635	0.346104725	0.305236271	1.047254151	0.223499361	0.243933589	0.248403576	0.06336143	0.097849298	HCW#3386	1.008071204		-1.829919668		-0.57785
schmidti	HCW#3386	1	962.5	288.75	1037.5	388.75	773.75	623.75	443.75	375	310	1087.5	218.75	256.25	250	65.16	94.2	1000	38.1755	21.3683		0.927710843	0.3	0.38875	0.77375	0.62375	0.44375	0.375	0.31	1.0875	0.21875	0.25625	0.25	0.065155	0.0942	HCW#3386	1.20722975		-2.16684		-0.25105
schmidti	HCW#3386	1	912.5	262.5	1002.5	376.25	748.75	605	482.5	365	300	1012.5	211.25	237.5	259.38	62.02	86.35	957.5	38.1755	21.3683		0.910224439	0.287671233	0.392950392	0.781984334	0.631853786	0.503916449	0.381201044	0.313315927	1.057441253	0.220626632	0.248041775	0.270887728	0.064767624	0.090182768	HCW#3386	0.503907231	0.906402728	-1.230147771	-1.742302479	-2.34035	-1.056416667
schmidti	HCW#3389	1	986.25	281.25	1090	406.25	806.25	656.25	531.25	412.5	338.75	1137.5	237.5	275	270.63	65.42	103.62	1038.13	38.1755	21.3683		0.904816514	0.285171103	0.391330524	0.776640578	0.632149308	0.511739916	0.397350993	0.326309452	1.095725467	0.228777845	0.264900662	0.260686334	0.063014248	0.09981457	HCW#3389	1.773885392		-0.324750062		-2.86979
schmidti	HCW#3389	1	893.75	271.25	985	350	736.25	581.25	450	330	287.5	987.5	212.5	237.5	241.25	60.18	94.2	939.38	38.1755	21.3683		0.907360406	0.303496503	0.372588157	0.783765802	0.618762475	0.479041916	0.351297405	0.306054558	1.051230872	0.226214238	0.252827678	0.256819694	0.064067421	0.100279441	HCW#3389	0.907064886		-2.394407656		-0.29359
schmidti	HCW#3389	1	877.5	250	968.75	337.5	721.88	563.75	448.75	337.5	288.75	950	200	243.75	241.25	61.49	94.2	923.13	38.1755	21.3683		0.905806452	0.284900285	0.365605958	0.781990521	0.61069736	0.486120515	0.365605958	0.312796209	1.029113067	0.216655383	0.264048747	0.261340555	0.066612503	0.102044685	HCW#3389	1.033404962		-1.907611015		-0.48889
schmidti	HCW#3389	1	950	287.5	1067.5	393.75	799.38	627.5	498.75	387.5	306.25	1087.5	243.75	262.5	252.5	68.3	109.9	1008.75	38.1755	21.3683		0.889929742	0.302631579	0.390334572	0.79244114	0.622057001	0.494423792	0.384138786	0.303593556	1.078066914	0.241635688	0.260223048	0.250309789	0.067702602	0.108946716	HCW#3389	3.02336641	1.684430413	-1.458760471	-1.521382301	-1.2505	-1.2256925
schmidti	HCW#3392	1	975	312.5	1102.5	400	788.75	631.25	493.75	387.5	331.25	1152.5	251.25	262.5	261.25	65.42	103.62	1038.75	38.1755	21.3683		0.884353741	0.320512821	0.385078219	0.759326113	0.607701564	0.475330927	0.373044525	0.3188929	1.109506619	0.241877256	0.252707581	0.251504212	0.062976334	0.099754513	HCW#3392	2.027558499		-2.60310767		-0.44985
schmidti	HCW#3392	1	950	300	1053.75	388.75	798.75	625	493.75	355	300	1062.5	236.25	235	247.5	60.18	94.2	1001.88	38.1755	21.3683		0.901542112	0.315789474	0.388022458	0.797255147	0.623830318	0.492825951	0.354335621	0.299438553	1.060511541	0.23580786	0.2345602	0.247036806	0.060070701	0.094023706	HCW#3392	0.730050264		-2.13517184		-1.41484
schmidti	HCW#3392	1	962.5	302.5	1072.5	378.75	786.88	650	481.25	400	298.75	1112.5	202.5	250	262.5	61.49	94.2	1017.5	38.1755	21.3683		0.897435897	0.314285714	0.372235872	0.773341523	0.638820639	0.472972973	0.393120393	0.293611794	1.093366093	0.199017199	0.245700246	0.257985258	0.06043407	0.092579853	HCW#3392	0.134320982	0.963976582	-2.213271154	-2.317183555	-0.1552	-0.673296667
schmidti	HCW#3401	1	927.5	283.75	1023.75	372.5	770	613.75	498.75	367.5	300	1062.5	222.5	255	250	65.94	102.05	975.63	39.4685	20.2476		0.905982906	0.305929919	0.381806534	0.789237668	0.629083921	0.511210762	0.376681614	0.307495195	1.089045484	0.228058937	0.261370916	0.256245996	0.067587444	0.104599616	HCW#3401	2.122961683		-1.555851005		-0.91614
schmidti	HCW#3401	1	910	271.25	1001.25	368.75	748.13	592.5	473.75	340	295	1000	201.25	237.5	240.63	65.42	92.63	955.63	39.4685	20.2476		0.90886392	0.298076923	0.38587312	0.782864617	0.62001308	0.495748855	0.355788097	0.308698496	1.046435579	0.21059516	0.24852845	0.251798561	0.068454327	0.096931328	HCW#3401	1.248508988		-1.676961876		-0.99979
schmidti	HCW#3401	1	915	263.75	1002.5	373.75	754.38	600	468.75	350	287.5	1025	211.25	242.5	242.5	62.8	94.2	958.75	39.4685	20.2476		0.912718204	0.288251366	0.389830508	0.786831812	0.625814863	0.488917862	0.36505867	0.299869622	1.069100391	0.220338983	0.252933507	0.252933507	0.065501956	0.098252934	HCW#3401	1.095177864	1.488882845	-1.276863617	-1.503225499	-1.75425	-1.223393333
schmidti	HCW#3403	1	1025	300	1137.5	437.5	840.63	675	468.75	402.5	337.5	1163.75	242.5	273.75	265	61.49	105.98	1081.25	39.4685	20.2476		0.901098901	0.292682927	0.404624277	0.777456647	0.624277457	0.433526012	0.372254335	0.312138728	1.076300578	0.224277457	0.253179191	0.245086705	0.056870906	0.098011561	HCW#3403	0.947494533		-0.985006597		-2.46145
schmidti	HCW#3403	1	920	283.75	1008.75	366.25	745.63	601.25	448.75	387.5	315	1037.5	212.5	237.5	244.38	56	95.77	964.38	39.4685	20.2476		0.912019827	0.308423913	0.37977965	0.773169151	0.623460791	0.465327285	0.401814647	0.326636423	1.075826312	0.220349968	0.246273493	0.253402463	0.058065241	0.099307842	HCW#3403	0.062205434		-3.933398863		-0.85019
schmidti	HCW#3403	1	888.75	261.25	955	367.5	726.25	552.5	433.75	335	288.75	981.25	186.25	222.5	225.63	61.49	98.13	921.88	39.4685	20.2476		0.930628272	0.29395218	0.398644068	0.78779661	0.599322034	0.470508475	0.363389831	0.313220339	1.06440678	0.202033898	0.241355932	0.244745763	0.066702825	0.106440678	HCW#3403	1.003089318	0.670929762	-2.40279321	-2.440399557	-1.37764	-1.563093333
schmidti	HCW#3409	1	940	281.25	1031.25	393.75	768.75	600	476.25	376.25	310	1037.5	225	245	245	63.32	98.13	985.63	39.4685	20.2476		0.911515152	0.299202128	0.399492708	0.779961953	0.608750793	0.483195942	0.381737476	0.314521243	1.052631579	0.228281547	0.24857324	0.24857324	0.064246882	0.099556119	HCW#3409	1.410946742		-2.59967478		-1.90929
schmidti	HCW#3409	1	913.75	265	1000	373.75	725.63	607.5	437.5	337.5	300	1006.25	200	250	240.63	62.02	94.2	956.88	39.4685	20.2476		0.91375	0.29001368	0.390594383	0.75832789	0.634879164	0.457217505	0.352710647	0.313520575	1.051600261	0.209013717	0.261267146	0.251469628	0.064809928	0.09844546	HCW#3409	0.758493397		-2.29944558		-1.16279
schmidti	HCW#3409	1	910	256.25	1002.5	387.5	731.25	598.75	407.5	350	312.5	1016.25	203.75	237.5	238.13	61.49	105.98	956.25	39.4685	20.2476		0.907730673	0.281593407	0.405228758	0.764705882	0.626143791	0.426143791	0.366013072	0.326797386	1.062745098	0.213071895	0.248366013	0.249019608	0.064305011	0.110823529	HCW#3409	1.475778726	1.215072955	-2.201035485	-2.366718615	-1.71895	-1.59701
schmidti	HCW#3411	1	900	263.75	975	362.5	724.38	562.5	426.25	326.25	287.5	982.5	190	232.5	233.75	63.85	86.35	937.5	39.4685	20.2476		0.923076923	0.293055556	0.386666667	0.772666667	0.6	0.454666667	0.348	0.306666667	1.048	0.202666667	0.248	0.249333333	0.068103111	0.092106667	HCW#3411	0.558294559		-2.196347345		-0.372
schmidti	HCW#3411	1	887.5	261.25	981.25	376.25	736.25	578.75	443.75	350	275	1015	183.75	223.75	238.13	61.75	90.28	934.38	39.4685	20.2476		0.904458599	0.294366197	0.402675585	0.787959866	0.619397993	0.474916388	0.37458194	0.294314381	1.086287625	0.196655518	0.239464883	0.254849498	0.066090524	0.096615385	HCW#3411	0.365509346		-1.549970078		-1.88769
schmidti	HCW#3411	1	936.25	287.5	1037.5	368.75	762.5	612.5	471.25	340	300	1050	196.25	237.5	243.75	61.49	95.77	986.88	39.4685	20.2476		0.902409639	0.307076101	0.373654212	0.772640912	0.620645978	0.477517416	0.344521849	0.303989867	1.063964535	0.198860038	0.240658645	0.246991767	0.062309479	0.097043699	HCW#3411	0.391946366	0.438583424	-1.798697933	-1.848338452	-0.37764	-0.87911
ionia	CASENT0193617	2	982.49	306.61	1074.75	356.87	800.78	627.67	431	385	303	1134	213.64	259.93	248.18	63.3	107	1028.62	36.0556	27.94717		0.914156781	0.312074423	0.346940561	0.778499349	0.610205907	0.419007991	0.374287881	0.294569423	1.10244794	0.207695748	0.252697789	0.241274718	0.061538761	0.104022866	CASENT0193617	1.264446109	1.264446109	-2.384189531	-2.384189531	2.6226	2.6226
ionia	FOCOL1448	2	910	270	995	352	750	592	408	330	285	1030	188	228	240	61.75	95.7	952.5	38.38	27.17		0.914572864	0.296703297	0.369553806	0.787401575	0.62152231	0.428346457	0.346456693	0.299212598	1.081364829	0.197375328	0.239370079	0.251968504	0.064829396	0.100472441	FOCOL1448	0.60491273	0.60491273	-1.338427165	-1.338427165	0.773	0.773
ionia	HCW#3256	2	937.5	275	1050	360	775	597.5	406.25	335	290	1031.25	207.5	225	256.25	67.51	113.83	993.75	35.6877	27.1504		0.892857143	0.293333333	0.362264151	0.779874214	0.601257862	0.408805031	0.337106918	0.291823899	1.037735849	0.208805031	0.226415094	0.257861635	0.067934591	0.114540881	HCW#3256	2.578339328		-0.775134662		1.76095
ionia	HCW#3256	2	890	255	991.25	337.5	728.75	571.25	353.75	300	262.5	950	181.25	218.75	236.25	62.28	98.13	940.63	35.6877	27.1504		0.897856242	0.286516854	0.358803987	0.774750831	0.60730897	0.376079734	0.318936877	0.279069767	1.009966777	0.19269103	0.23255814	0.251162791	0.066207752	0.104318937	HCW#3256	0.822930507		-1.720271152		2.01591
ionia	HCW#3256	2	887.5	262.5	1001.25	342.5	730	576.25	398.75	337.5	275	987.5	201.25	233.75	233.75	67.51	111.47	944.38	35.6877	27.1504		0.88639201	0.295774648	0.362673726	0.772998015	0.610191926	0.422236929	0.357379219	0.291197882	1.045665122	0.213103905	0.2475182	0.2475182	0.071486433	0.118035738	HCW#3256	2.866856245	2.08937536	-2.418139069	-1.637848294	1.77601	1.850956667
ionia	HCW#3258	2	975	301.25	1102.5	375	798.13	637.5	437.5	355	300	1113.75	250	250	254.38	77.19	105.98	1038.75	35.6877	27.1504		0.884353741	0.308974359	0.36101083	0.768351384	0.613718412	0.421179302	0.341756919	0.288808664	1.072202166	0.240673887	0.240673887	0.24488568	0.074312074	0.102021661	HCW#3258	4.031315534		-1.380135893		3.05755
ionia	HCW#3258	2	960	300	1085	385	775.63	601.25	436.25	350	287.5	1100	220	225	251.88	71.17	100.48	1022.5	35.6877	27.1504		0.884792627	0.3125	0.376528117	0.758557457	0.58801956	0.426650367	0.342298289	0.281173594	1.075794621	0.215158924	0.2200489	0.246332518	0.069607172	0.098268949	HCW#3258	2.341983121		-1.846204046		1.56515
ionia	HCW#3258	2	931.25	281.25	1048.75	360	799.38	587.5	423.75	360	276.25	1031.25	225	231.25	240	68.3	100.48	990	35.6877	27.1504		0.887961859	0.302013423	0.363636364	0.807449495	0.593434343	0.428030303	0.363636364	0.279040404	1.041666667	0.227272727	0.233585859	0.242424242	0.068984848	0.101494949	HCW#3258	2.306157946	2.8931522	-1.655207894	-1.627182611	1.6995	2.1074
ionia	HCW#3260	2	937.5	287.5	1047.5	351.25	756.25	587.5	387.5	320	275	1025	200	218.75	241.88	68.56	109.9	992.5	35.6877	27.1504		0.894988067	0.306666667	0.353904282	0.761964736	0.591939547	0.390428212	0.322418136	0.277078086	1.032745592	0.201511335	0.220403023	0.243702771	0.069074727	0.110730479	HCW#3260	2.381645666		-2.218953216		3.25945
ionia	HCW#3260	2	963.75	300	1075	370	807.5	600	411.25	356.25	287.5	1068.75	205	227.5	254.38	65.94	100.48	1019.38	35.6877	27.1504		0.896511628	0.311284047	0.362967505	0.792152054	0.588595953	0.403433476	0.349478847	0.282035561	1.048436542	0.201103617	0.223175966	0.249540159	0.064686695	0.098570202	HCW#3260	1.24159996		-1.509503761		2.25011
ionia	HCW#3260	2	950	287.5	1061.25	360	774.38	612.5	422.5	343.75	275	1056.25	208.75	237.5	241.25	68.82	108.33	1005.63	35.6877	27.1504		0.895170789	0.302631579	0.357986327	0.770043505	0.609073959	0.420136731	0.341827222	0.273461778	1.050341827	0.207582349	0.236171535	0.239900559	0.068433395	0.107724052	HCW#3260	2.367107515	1.99678438	-1.860061914	-1.86283963	2.23196	2.580506667
ionia	HCW#3262	2	1011.25	312.5	1131.25	397.5	831.25	612.5	436.25	373.75	318.75	1120	226.25	243.75	262.5	72.74	113.83	1071.25	35.6877	27.1504		0.893922652	0.309023486	0.371061844	0.77596266	0.57176196	0.407234539	0.348891482	0.297549592	1.045507585	0.211201867	0.227537923	0.24504084	0.067905095	0.106254376	HCW#3262	2.983453085		-1.221151779		2.16355
ionia	HCW#3262	2	1013.75	302.5	1103.75	385	813.75	637.5	412.5	362.5	303.75	1125	237.5	245	262.5	70.13	109.9	1058.75	35.6877	27.1504		0.918459796	0.298397041	0.363636364	0.768595041	0.602125148	0.38961039	0.342384888	0.286894923	1.06257379	0.224321133	0.231404959	0.247933884	0.06623534	0.103801653	HCW#3262	2.677562348		-1.234880341		2.4766
ionia	HCW#3262	2	988.75	287.5	1071.25	370	795	612.5	393.75	356.25	300	1063.75	227.5	250	243.13	66.73	102.05	1030	35.6877	27.1504		0.922987165	0.290771176	0.359223301	0.77184466	0.594660194	0.382281553	0.345873786	0.291262136	1.03276699	0.220873786	0.242718447	0.236043689	0.064781553	0.09907767	HCW#3262	1.786576357	2.482530597	-2.179505448	-1.545179189	2.32735	2.3225
ionia	HCW#3274	2	903.75	265	1006.25	352.5	775	585	437.5	318.75	280	1000	200	225	240	75.1	108.33	955	35.6877	27.1504		0.898136646	0.293222683	0.369109948	0.811518325	0.612565445	0.458115183	0.333769634	0.293193717	1.047120419	0.209424084	0.235602094	0.251308901	0.078636998	0.113434555	HCW#3274	3.747868226		0.279944258		1.553
ionia	HCW#3274	2	875	250	965	336.25	728.13	543.75	406.25	310	265	950	185	225	237.5	68.03	108.33	920	35.6877	27.1504		0.906735751	0.285714286	0.36548913	0.791440217	0.591032609	0.441576087	0.336956522	0.288043478	1.032608696	0.201086957	0.244565217	0.258152174	0.073949275	0.11775	HCW#3274	2.697958977		-0.86260304		1.2196
ionia	HCW#3274	2	891.25	257.5	977.5	335	760	562.5	415	322.5	283.75	987.5	180	225	240.63	71.96	98.13	934.38	35.6877	27.1504		0.911764706	0.288920056	0.358528428	0.813377926	0.602006689	0.444147157	0.345150502	0.30367893	1.056856187	0.19264214	0.240802676	0.257525084	0.077012263	0.105016722	HCW#3274	2.421204783	2.955677329	0.199963358	-0.127565142	2.05626	1.60962
ionia	HCW0016	2	901.7679238	256.2919362	981.5031928	340.3997559	756.3971872	594.0061956	401.0769446	332.4281618	263.0693388	1010.02012	181.3744427	231.9142452	226.2257826	68.92414562	81.66762198	941.6355583	37.7	27		0.918762089	0.284210526	0.361498409	0.803280187	0.630823879	0.42593649	0.353032719	0.279374899	1.072623173	0.192616391	0.246288751	0.240247706	0.073196201	0.086729543	HCW0016	0.863864025		-0.682235945		1.724891147
ionia	HCW0016	2	1003.127101	297.4481814	1110.91669	385.3350788	841.3907048	645.2116399	448.6096229	382.4736891	316.8750513	1127.988361	215.1614213	246.3150021	258.866085	71.43375962	113.1641821	1057.021896	37.7	27		0.902972392	0.296520931	0.364547868	0.796001207	0.610405179	0.424409016	0.361840838	0.299780972	1.067138122	0.203554365	0.233027341	0.244901346	0.067580208	0.107059449	HCW0016	2.670025293		0.014272314		1.628457929
ionia	HCW0016	2	921.5994371	264.5331718	1023.051227	353.6590433	762.1155814	610.0197328	454.1258011	357.3395154	286.9149193	1050.336086	188.9927196	241.3665375	245.1561088	66.40134783	93.50926033	972.3253321	37.7	27		0.900834106	0.287037037	0.363725012	0.783807185	0.62738233	0.46705129	0.367510239	0.295081193	1.080231124	0.194371897	0.248236397	0.252133829	0.068291287	0.096170754	HCW0016	1.043573348	1.525820889	-0.525782617	-0.397915416	0.285036564	1.212795213
ionia	HCW0017	2	960.2094605	269.2965295	1076.665005	379.0869468	825.1201951	688.1749352	450.6266694	373.6519215	302.7593315	1108.450706	210.9889316	243.4648843	255.6381285	72.56211663	106.8393998	1018.437233	37.6833	26.9333		0.891836789	0.280456026	0.372224163	0.810182668	0.675716591	0.44246877	0.366887531	0.297278341	1.088383918	0.207169303	0.239057329	0.251010195	0.071248492	0.104905237	HCW0017	2.796846097		1.406488294		0.44791637
ionia	HCW0017	2	963.4184927	312.5375467	1072.416885	383.1344814	824.5896829	666.397173	486.8700824	395.5444493	322.6401782	1123.39776	228.0914507	253.2648211	249.2568963	75.77662623	100.228817	1017.917689	37.6833	26.9333		0.898361921	0.324404762	0.376390435	0.810075011	0.654667052	0.478300051	0.388581959	0.31696097	1.10362338	0.224076517	0.248806779	0.244869403	0.074442784	0.09846456	HCW0017	3.270153694		-1.456706616		1.616578623
ionia	HCW0017	2	995.7856624	322.3229047	1117.506216	396.7364953	840.5476163	683.9276939	481.4600747	396.8610085	331.1644226	1138.360901	225.3110284	260.0246462	251.2916606	80.93529461	127.9994227	1056.645939	37.6833	26.9333		0.89107841	0.323687031	0.375467771	0.795486535	0.64726288	0.455649387	0.375585609	0.313410964	1.077334289	0.213232285	0.246084934	0.237820117	0.076596419	0.121137477	HCW0017	5.212006211	3.759668667	-1.326922732	-0.459047018	2.467056904	1.510517299
ionia	HCW0018	2	942.5855279	284.2859274	1056.299899	360.9012785	784.3081295	605.8270896	453.4365516	354.5129573	297.6392208	1053.732815	191.6162742	235.0976089	249.9537316	72.31693668	108.290949	999.4427134	37.7667	26.6333		0.89234651	0.301602262	0.361102516	0.784745458	0.606164897	0.453689387	0.354710633	0.297805184	1.054320374	0.191723119	0.235228699	0.250093105	0.07235726	0.108351332	HCW0018	2.65538633		-0.646119222		1.746330085
ionia	HCW0018	2	845.5095653	264.2217391	936.2576841	344.888607	708.2746735	533.6072377	401.2726427	319.882927	264.3643272	950.0521041	156.384326	215.1352682	222.1853812	68.06739248	90.2597262	890.8836247	37.7667	26.6333		0.903073566	0.3125	0.387130931	0.79502491	0.598964021	0.450420943	0.359062529	0.296743952	1.066415498	0.175538445	0.241485265	0.249398883	0.076404359	0.101314834	HCW0018	1.242489333		-2.404270957		1.087183015
ionia	HCW0018	2	977.9383867	300.3265679	1069.913398	374.4604681	806.8611827	607.3580745	493.3857249	368.6222236	301.0106098	1083.792692	204.0591841	236.3503261	247.5654216	72.13506183	105.8628036	1023.925892	37.7667	26.6333		0.914035088	0.307101727	0.365710518	0.788007403	0.593166048	0.481856869	0.360008694	0.293976949	1.058467903	0.19929097	0.230827571	0.241780605	0.070449495	0.103389127	HCW0018	2.484866501	2.127580721	-1.028654666	-1.359681615	1.091281439	1.308264846
ionia	HCW0019	2	918.8299541	277.1788696	1012.457136	352.0164487	778.3634578	593.6268631	434.8056409	321.144972	263.6516025	1016.839942	182.0979447	212.3696827	236.5636972	61.6888124	103.3214842	965.6435449	37.7833	26.8167		0.907524794	0.301665034	0.364540778	0.806056709	0.614747405	0.450275511	0.33257093	0.273032015	1.053017904	0.188576774	0.219925545	0.244980354	0.063883627	0.10699754	HCW0019	0.80341795		-0.77802462		0.653890543
ionia	HCW0019	2	941.311325	289.6342539	1055.483279	368.7608299	804.5368859	621.7878757	455.3451859	352.101782	293.7364358	1040.653618	196.3922742	218.7572306	240.4232822	67.40695814	95.55619862	998.3973022	37.7833	26.8167		0.89182969	0.307692308	0.369352791	0.805828385	0.622786013	0.456076138	0.352667001	0.294207962	1.042324149	0.196707537	0.219108395	0.240809227	0.067515165	0.095709592	HCW0019	1.224398064		-1.068689768		0.891512465
ionia	HCW0019	2	905.561651	284.1010986	1008.346884	358.5111881	758.9662436	584.27375	445.2783884	325.8320603	278.5372	1022.42612	187.1673511	224.1463311	231.8359389	65.7032997	107.565954	956.9542677	37.7833	26.8167		0.898065602	0.313729163	0.374637744	0.793106075	0.610555561	0.465307908	0.340488643	0.291066365	1.068416908	0.195586516	0.234228885	0.242264387	0.068658767	0.112404487	HCW0019	1.90316541	1.310327141	-1.710247885	-1.185654091	0.738030717	0.761144575
graeca sp.n.	HCW0013	3	1019.448165	301.9561142	1145.468399	415.8770427	851.9173152	668.4902108	510.9561972	377.2757968	344.5795611	1185.542469	226.7232266	272.7216567	277.7884888	69.37235394	105.6459491	1082.458282	41.1798	22.7241		0.889983666	0.296195652	0.384196832	0.787020922	0.61756672	0.472033154	0.348536108	0.318330569	1.095231556	0.209452161	0.251946575	0.256627432	0.064087785	0.097598172	HCW0013	1.901344475		1.525554992		-1.117934951
graeca sp.n.	HCW0013	3	1014.732613	287.8527208	1110.510946	408.4859822	857.2779887	689.8452502	550.2337115	401.5884849	312.6566924	1196.162996	239.1192968	269.5148381	263.0427837	72.48281965	133.5488855	1062.621779	41.1798	22.7241		0.913752914	0.283673469	0.384413335	0.806757405	0.64919171	0.517807674	0.377922317	0.294231399	1.125671447	0.225027664	0.253631954	0.247541307	0.068211306	0.125678664	HCW0013	4.347964464		1.927037801		-1.979275704
graeca sp.n.	HCW0013	3	977.3655651	295.8622274	1087.548739	386.9599936	812.7857059	669.1704578	548.5776455	393.5438581	299.2926484	1155.126744	237.6247362	255.5002178	266.4638466	71.11425866	109.5612489	1032.457152	41.1798	22.7241		0.89868668	0.302713987	0.374795209	0.787234322	0.648133878	0.531332118	0.381172097	0.289883844	1.118813252	0.230154574	0.247468108	0.258087075	0.068878654	0.106116994	HCW0013	3.085783406	3.111697448	0.080792738	1.177795177	-0.958382017	-1.351864224
graeca sp.n.	HCW0014	3	981.0635801	289.9644837	1066.106167	392.9173983	806.7207194	645.6455945	505.0831682	390.0416719	314.9621367	1123.021006	191.0600036	260.1616546	272.5272132	71.45534608	118.0720787	1023.584874	41.1806	22.725		0.920230659	0.295561358	0.383864014	0.788132709	0.630768987	0.493445322	0.381054548	0.307704954	1.09714498	0.186657705	0.254167154	0.266247793	0.069808912	0.115351527	HCW0014	2.826067405		0.638589527		-0.679999589
graeca sp.n.	HCW0014	3	950.8561621	277.9798882	1045.941778	380.3720444	769.4363202	649.6405506	491.7378309	352.3196754	301.4528529	1093.497496	199.0035038	255.3085908	264.4324147	65.22513148	99.58372788	998.3989702	41.1806	22.725		0.909090909	0.292346939	0.380982008	0.770670186	0.650682312	0.49252638	0.352884654	0.301936262	1.095251026	0.199322625	0.255718003	0.264856458	0.065329726	0.09974342	HCW0014	1.160061719		0.125903228		-1.250978055
graeca sp.n.	HCW0014	3	941.5794817	272.4457124	1036.536131	378.8879861	776.3028282	615.8751818	471.1240305	362.6111959	302.210531	1089.687846	203.6316829	255.292508	255.292508	63.89830773	92.2018314	989.0578062	41.1806	22.725		0.908390411	0.28934967	0.383079719	0.78489126	0.622688763	0.476336193	0.366622854	0.305553962	1.101743335	0.205884511	0.258116873	0.258116873	0.064605231	0.093221883	HCW0014	0.694382246	1.560170457	-0.181491344	0.194333804	-1.234679066	-1.055218903
graeca sp.n.	HCW0015	3	1018.715031	307.3123676	1148.778994	404.4619919	845.1409289	663.6579961	553.7760252	396.5938683	322.4662487	1174.538932	246.7658667	275.4083334	267.7548808	69.90107275	108.68571	1083.747013	41.1753	22.7256		0.886780692	0.301666667	0.373207019	0.779832303	0.612373541	0.510982746	0.365946908	0.297547532	1.083775935	0.227696929	0.254126037	0.247064008	0.064499438	0.100286975	HCW0015	2.501707317		0.058774748		-1.090806126
graeca sp.n.	HCW0015	3	894.3188218	260.1654754	1014.225331	350.12615	762.8362458	585.2053049	454.1566701	351.38284	285.5854669	1009.791399	173.9494551	231.9170053	247.5965606	62.77133566	100.296853	954.2720764	41.1753	22.7256		0.881775277	0.290909091	0.366903904	0.799390724	0.613247856	0.47591948	0.368220813	0.299270485	1.058179762	0.182284968	0.243030275	0.259461182	0.065779286	0.105102995	HCW0015	0.743526228		-0.323197313		-0.352618635
graeca sp.n.	HCW0015	3	979.6386266	286.5095345	1090.042789	378.5237737	818.9181306	654.9423655	486.5051503	384.3654609	304.37986	1144.733684	208.7624635	256.8296673	270.7314566	72.40585546	108.1715335	1034.840708	41.1753	22.7256		0.898715754	0.292464514	0.365779748	0.791347039	0.632891961	0.47012564	0.371424759	0.29413209	1.106193132	0.201733911	0.248182803	0.261616551	0.069968117	0.104529647	HCW0015	2.643038618	1.962757388	1.106453202	0.280676879	0.609266356	-0.278052802
graeca sp.n._ST	CASENT0908491	3	997	280	1113	391	847	634	487	366	303	1120	252	245	275	62	98	1055	38.2466	21.7346		0.895777179	0.280842528	0.370616114	0.802843602	0.600947867	0.461611374	0.346919431	0.287203791	1.061611374	0.238862559	0.232227488	0.260663507	0.058767773	0.092890995	CASENT0908491	1.016887184	1.016887184	1.226526063	1.226526063	-1.361	-1.361
graeca sp.n.	HCW#3252	3	1053.75	297.5	1155	425	855	712.5	493.75	372.5	325	1250	226.25	250	273.75	66.73	100.48	1104.38	38.7455	23.0416		0.912337662	0.28232503	0.38483305	0.774193548	0.64516129	0.447085456	0.33729485	0.294284097	1.131861913	0.204867006	0.226372383	0.247877759	0.060418789	0.090983588	HCW#3252	0.999580386		2.272243161		-1.49509
graeca sp.n.	HCW#3252	3	1093.75	325	1226.25	438.75	904.38	730	570	393.75	350	1253.75	247.5	282.5	285.63	69.6	108.33	1160	38.7455	23.0416		0.891946993	0.297142857	0.378232759	0.779633621	0.629310345	0.49137931	0.339439655	0.301724138	1.080818966	0.213362069	0.243534483	0.246228448	0.060002874	0.093387931	HCW#3252	1.768859611		2.062561025		-1.71325
graeca sp.n.	HCW#3252	3	1050	300	1162.5	418.75	855.63	712.5	498.75	406.25	331.25	1202.5	225	260	280	70.91	103.62	1106.25	38.7455	23.0416		0.903225806	0.285714286	0.378531073	0.773446328	0.644067797	0.450847458	0.367231638	0.299435028	1.08700565	0.203389831	0.235028249	0.253107345	0.064100942	0.093667797	HCW#3252	1.800330236	1.522923411	1.142868262	1.825890816	-0.6298	-1.27938
graeca sp.n.	HCW#3254	3	926.25	256.25	1035	370	791.88	601.25	441.25	325	292.5	1045	206.25	247.5	250.63	67.51	113.825	980.63	37.9658	23.558		0.894927536	0.276653171	0.377310389	0.807520714	0.613129382	0.449968133	0.331421287	0.298279159	1.065646909	0.210325048	0.252390057	0.255576801	0.068843499	0.116073341	HCW#3254	2.697685126		1.411432624		-0.45024
graeca sp.n.	HCW#3254	3	947.5	253.75	1046.25	377.5	792.5	601.25	475	363.75	302.5	1062.5	190	231.25	252.5	62.27666666	98.125	996.88	37.9658	23.558		0.905615293	0.267810026	0.378683386	0.794984326	0.603134796	0.476489028	0.364890282	0.303448276	1.065830721	0.190595611	0.231974922	0.253291536	0.062471578	0.098432108	HCW#3254	0.437434241		0.978274731		-2.106990001
graeca sp.n.	HCW#3254	3	918.75	256.25	1035	366.25	796.88	603.75	472.5	321.25	300	1081.25	222.5	236.25	251.25	67.51	98.125	976.88	37.9658	23.558		0.887681159	0.278911565	0.374920026	0.815738964	0.618042226	0.483685221	0.328854766	0.307101727	1.106845809	0.227767115	0.24184261	0.257197697	0.069107772	0.100447343	HCW#3254	2.127488811	1.754202726	2.147264098	1.512323818	-0.94524	-1.16749
graeca sp.n.	HCW#3357	3	927.5	287.5	1027.5	375	792.5	625	462.5	375	312.5	1075	205	225	239.38	67.51	102.05	977.5	37.4212	22.7666		0.902676399	0.309973046	0.383631714	0.810741688	0.639386189	0.47314578	0.383631714	0.319693095	1.099744246	0.20971867	0.230179028	0.24488491	0.069063939	0.104398977	HCW#3357	2.0039389		-1.387123009		0.0722
graeca sp.n.	HCW#3357	3	1078.75	325	1237.5	436.25	918.75	737.5	481.25	415	362.5	1300	262.5	281.25	282.5	62.28	109.9	1158.13	37.4212	22.7666		0.871717172	0.301274623	0.376686454	0.793308149	0.636805181	0.415542364	0.358337831	0.313005936	1.122504047	0.226659471	0.242849433	0.243928764	0.0537737	0.094894765	HCW#3357	0.939414144		1.262475353		-0.61284
graeca sp.n.	HCW#3357	3	1062.5	300	1205	437.5	900	706.25	481.25	406.25	343.75	1300	250	262.5	288.75	62.8	109.9	1133.75	37.4212	22.7666		0.881742739	0.282352941	0.385887541	0.793825799	0.622932745	0.424476295	0.358324146	0.303197354	1.146637266	0.220507166	0.231532525	0.254685777	0.0553914	0.09693495	HCW#3357	1.021502945	1.321618663	2.905314323	0.926888889	-1.93675	-0.825796667
graeca sp.n.	HCW#3358	3	918.75	266.25	1012.5	375	773.75	615	451.25	351.25	287.5	1052.5	203.75	255	250.63	62.8	105.98	965.63	37.6492	23.1543		0.907407407	0.289795918	0.388349515	0.801294498	0.636893204	0.467313916	0.363754045	0.297734628	1.089967638	0.211003236	0.26407767	0.259546926	0.065035599	0.109747573	HCW#3358	1.583233533		-0.259745454		-1.27044
graeca sp.n.	HCW#3358	3	975	287.5	1033.75	388.75	832.5	650	487.5	375	287.5	1123.75	212.5	255	263.75	60.18	109.9	1004.38	37.6492	23.1543		0.943168077	0.294871795	0.387056627	0.828873678	0.647168637	0.485376478	0.373366521	0.286247666	1.118855009	0.211574362	0.253889235	0.26260112	0.059921178	0.109421282	HCW#3358	1.153569424		0.791691042		-1.76609
graeca sp.n.	HCW#3358	3	1025	310	1151.25	422.5	872.5	650	461.25	375	313.75	1200	248.75	262.5	263.13	54.43	94.2	1088.13	37.6492	23.1543		0.890336591	0.302439024	0.388282596	0.801838024	0.59735784	0.423894314	0.344629523	0.288340034	1.102814474	0.22860425	0.241240666	0.241815049	0.050018763	0.086570936	HCW#3358	-0.772407243	0.654798572	-0.026061234	0.168628118	-1.83359	-1.623373333
graeca sp.n.	HCW#3362	3	952.5	262.5	1062.5	382.5	778.13	600	450	367.5	285	1097.5	227.5	225	258.75	66.73	100.48	1007.5	37.6582	23.1631		0.896470588	0.275590551	0.379652605	0.772332506	0.595533499	0.446650124	0.364764268	0.282878412	1.089330025	0.225806452	0.223325062	0.256823821	0.066228288	0.09973201	HCW#3362	1.921636116		-0.01943232		-0.8364
graeca sp.n.	HCW#3362	3	987.5	270	1118.75	387.5	849.38	635	498.75	375	307.5	1125	250	245	262.5	60.71	103.62	1053.13	37.6582	23.1631		0.882681564	0.273417722	0.367952522	0.80652819	0.602967359	0.473590504	0.356083086	0.291988131	1.068249258	0.237388724	0.23264095	0.24925816	0.057644313	0.098392878	HCW#3362	1.101598858		1.347115363		-2.00249
graeca sp.n.	HCW#3362	3	962.5	276.25	1062.5	366.25	821.88	611.25	468.75	337.5	287.5	1087.5	232.5	225	253.75	67.51	102.05	1012.5	37.6582	23.1631		0.905882353	0.287012987	0.361728395	0.811728395	0.603703704	0.462962963	0.333333333	0.283950617	1.074074074	0.22962963	0.222222222	0.250617284	0.066676543	0.100790123	HCW#3362	2.18407566	1.735770211	1.059278273	0.795653772	0.38095	-0.819313333
graeca sp.n.	HCW#3365	3	1012.5	287.5	1125	397.5	858.13	650	491.25	368.75	287.5	1187.5	261.25	268.75	273.75	63.32	98.13	1068.75	37.6582	23.1631		0.9	0.283950617	0.371929825	0.802923977	0.608187135	0.459649123	0.34502924	0.269005848	1.111111111	0.244444444	0.251461988	0.256140351	0.059249903	0.091812865	HCW#3365	1.276028149		1.750088601		-1.17685
graeca sp.n.	HCW#3365	3	1012.5	287.5	1112.5	406.25	861.25	643.75	475	362.5	300	1187.5	250	267.5	275	60.18	92.63	1062.5	37.6582	23.1631		0.91011236	0.283950617	0.382352941	0.810588235	0.605882353	0.447058824	0.341176471	0.282352941	1.117647059	0.235294118	0.251764706	0.258823529	0.056643137	0.087181176	HCW#3365	0.320326003		2.003659397		-1.76865
graeca sp.n.	HCW#3365	3	1001.25	275	1113.75	393.75	843.75	651.25	473.75	350	290	1175	240	275	270.63	61.23	102.05	1057.5	37.6582	23.1631		0.898989899	0.274656679	0.372340426	0.79787234	0.615839243	0.447990544	0.330969267	0.274231678	1.111111111	0.226950355	0.260047281	0.255910165	0.057900709	0.096501182	HCW#3365	0.869897854	0.822084002	2.413362371	2.055703456	-1.5014	-1.4823
graeca sp.n.	HCW#3370	3	881.25	262.5	1002.5	355	776.88	588.75	432.5	325	290	1037.5	191.25	225	240.63	61.49	87.92	941.88	37.6582	23.1631		0.879052369	0.29787234	0.376907764	0.824817518	0.625082946	0.459190445	0.345056403	0.307896483	1.101526211	0.203052422	0.238885202	0.255474453	0.065286441	0.09334572	HCW#3370	0.258274978		0.367058337		-0.37264
graeca sp.n.	HCW#3370	3	942.5	275	1061.25	385	801.88	612.5	480	337.5	287.5	1116.25	210	237.5	253.75	63.32	102.05	1001.88	37.6582	23.1631		0.888103651	0.291777188	0.384279476	0.800374298	0.611353712	0.479101684	0.336868372	0.286961946	1.114160948	0.209606987	0.237055521	0.253275109	0.063204824	0.101859014	HCW#3370	1.178809688		1.201686239		-1.56804
graeca sp.n.	HCW#3370	3	950	280	1100	368.75	832.5	638.75	431.25	338.75	301.25	1125	225	237.5	241.25	60.97	102.05	1025	37.6582	23.1631		0.863636364	0.294736842	0.359756098	0.812195122	0.623170732	0.420731707	0.330487805	0.293902439	1.097560976	0.219512195	0.231707317	0.235365854	0.059481301	0.099560976	HCW#3370	0.860711728	0.765932131	0.621613914	0.730119497	0.5499	-0.463593333
graeca sp.n.	HCW#3376	3	956.25	268.75	1076.25	397.5	826.88	612.5	443.75	338.75	300	1131.25	188.75	237.5	253.75	67.51	117.75	1016.25	37.6582	23.1631		0.888501742	0.281045752	0.391143911	0.813653137	0.602706027	0.436654367	0.333333333	0.295202952	1.113161132	0.185731857	0.233702337	0.249692497	0.066430504	0.115867159	HCW#3376	2.20280497		2.664210974		-1.0753
graeca sp.n.	HCW#3376	3	982.5	276.25	1090	388.75	833.75	635	523.75	380	312.5	1137.5	237.5	250	268.75	58.35	90.28	1036.25	37.6582	23.1631		0.901376147	0.281170483	0.375150784	0.804583836	0.61278649	0.505428227	0.366706876	0.301568154	1.097708082	0.229191797	0.241254524	0.259348613	0.056310414	0.087117008	HCW#3376	-0.097858597		1.160070755		-2.82575
graeca sp.n.	HCW#3376	3	932.5	272.5	1051.25	387.5	811.88	623.75	462.5	351.25	291.25	1087.5	237.5	250	253.13	52.33	103.62	991.88	37.6582	23.1631		0.887039239	0.292225201	0.390674228	0.81852552	0.628859483	0.466288595	0.354127284	0.293635791	1.096408318	0.239445495	0.252047889	0.255198488	0.052762025	0.104468809	HCW#3376	0.147664193		-0.121070047		-2.87934
graeca sp.n.	HCW#3376	3	1012.5	277.5	1111.25	413.75	844.38	650	493.75	388.75	315	1150	241.25	255	275	77.19	105.98	1061.88	37.6582	23.1631		0.911136108	0.274074074	0.389640965	0.795173632	0.612124779	0.4649794	0.366097705	0.296645085	1.082989994	0.227192466	0.24014126	0.258975868	0.072693741	0.099799882	HCW#3376	3.636871793		2.041064167		-0.95114
graeca sp.n.	HCW#3376	3	950	266.25	1087.5	397.5	841.25	613.75	438.75	347.5	295	1096.25	216.25	250	256.88	75.88	109.9	1018.75	37.6582	23.1631		0.873563218	0.280263158	0.390184049	0.825766871	0.602453988	0.430674847	0.341104294	0.289570552	1.07607362	0.212269939	0.245398773	0.252147239	0.074486708	0.107877301	HCW#3376	3.604749477		2.614247169		-0.0384
graeca sp.n.	HCW#3376	3	906.25	251.25	986.25	351.25	763.75	562.5	468.75	322.5	301.25	1018.75	227.5	237.5	258.13	64.11	100.48	946.25	37.6582	23.1631		0.918884664	0.277241379	0.371202114	0.807133421	0.594451783	0.495376486	0.340819022	0.318361955	1.07661823	0.240422721	0.250990753	0.272787318	0.06774989	0.106187583	HCW#3376	2.163815067	1.943007817	0.825838191	1.530726868	-1.02205	-1.46533
graeca sp.n.	HCW#3381	3	997.5	275	1123.75	400	846.25	662.5	481.25	400	301.25	1175	230	248.75	263.75	61.49	98.13	1060.63	37.6582	23.1631		0.887652948	0.275689223	0.377136123	0.797878609	0.624631703	0.453741897	0.377136123	0.284030642	1.10783736	0.21685327	0.234531526	0.248674131	0.057976822	0.092516205	HCW#3381	0.480779203		1.211798197		-1.93389
graeca sp.n.	HCW#3381	3	963.75	275	1001.25	388.75	830.63	638.75	468.75	365	295	1103.75	223.75	245	268.13	58.88	94.2	982.5	37.6582	23.1631		0.962546816	0.285343709	0.3956743	0.845419847	0.650127226	0.477099237	0.371501272	0.300254453	1.123409669	0.227735369	0.249363868	0.272900763	0.059923664	0.095877863	HCW#3381	0.470555088		1.40888327		-2.3034
graeca sp.n.	HCW#3381	3	962.5	262.5	1106.25	406.25	825.63	650	462.5	372.5	298.75	1123.75	213.75	250	275	58.09	98.13	1034.38	37.6582	23.1631		0.870056497	0.272727273	0.392749245	0.798187311	0.628398792	0.447129909	0.360120846	0.288821752	1.086404834	0.206646526	0.241691843	0.265861027	0.056159517	0.094864048	HCW#3381	-0.129884032	0.273816753	1.854431927	1.491704465	-3.11939	-2.452226667
ariadnae sp.n.	HCW#3276	4	925	275	1025	375	787.5	600	512.5	358.75	298.75	1087.5	222.5	250	251.25	56	80.07	975	35.1404	26.0728		0.902439024	0.297297297	0.384615385	0.807692308	0.615384615	0.525641026	0.367948718	0.306410256	1.115384615	0.228205128	0.256410256	0.257692308	0.057432479	0.082123077	HCW#3276	-0.78725041		-0.339357681		-2.9015
ariadnae sp.n.	HCW#3276	4	956.25	275	1075	388.75	803.75	637.5	475	381.25	313.75	1112.5	215	262.5	258.13	58.88	87.92	1015.63	35.1404	26.0728		0.889534884	0.287581699	0.382769231	0.791384615	0.627692308	0.467692308	0.375384615	0.308923077	1.095384615	0.211692308	0.258461538	0.254153846	0.057969231	0.086567385	HCW#3276	-0.388196796		-0.193338159		-2.03709
ariadnae sp.n.	HCW#3276	4	915	262.5	1035	375	768.75	603.75	506.25	362.5	291.25	1087.5	196.25	237.5	248.75	55.47	82.43	975	35.1404	26.0728		0.884057971	0.286885246	0.384615385	0.788461538	0.619230769	0.519230769	0.371794872	0.298717949	1.115384615	0.201282051	0.243589744	0.255128205	0.056895727	0.084538462	HCW#3276	-1.26009062	-0.811845942	-0.055435133	-0.196043658	-3.34635	-2.761646667
ariadnae sp.n.	HCW#3282	4	905	262.5	1000	375	777.5	598.75	462.5	366.25	281.25	1087.5	201.25	250	239.38	51.03	82.43	952.5	35.1404	26.0728		0.905	0.290055249	0.393700787	0.816272966	0.628608924	0.485564304	0.384514436	0.295275591	1.141732283	0.211286089	0.262467192	0.251312336	0.053569554	0.086535433	HCW#3282	-1.66188825		-0.625004775		-3.2304
ariadnae sp.n.	HCW#3282	4	972.5	288.75	1060	392.5	795.63	612.5	527.5	400	312.5	1112.5	212.5	263.75	263.13	53.38	82.43	1016.25	35.1404	26.0728		0.91745283	0.296915167	0.386223862	0.782902829	0.602706027	0.519065191	0.393603936	0.307503075	1.094710947	0.209102091	0.259532595	0.258917589	0.052526445	0.081107011	HCW#3282	-1.64346367		-1.389048186		-3.43465
ariadnae sp.n.	HCW#3282	4	941.25	275	1015	387.5	785.63	622.5	487.5	388.75	300	1087.5	206.25	250	253.13	55.74	90.28	978.13	35.1404	26.0728		0.927339901	0.292164675	0.396166134	0.803194888	0.636421725	0.498402556	0.397444089	0.306709265	1.111821086	0.21086262	0.255591054	0.258785942	0.05698147	0.09229393	HCW#3282	-0.5755672	-1.293639707	-1.037074267	-1.017042409	-3.05764	-3.240896667
ariadnae sp.n.	HCW#3285	4	943.75	277.5	1012.5	365	786.25	612.5	487.5	362.5	297.5	1062.5	190	260	238.75	54.95	92.63	978.13	35.1404	26.0728		0.932098765	0.294039735	0.373162939	0.803833866	0.626198083	0.498402556	0.370607029	0.304153355	1.086261981	0.194249201	0.265814696	0.244089457	0.056178914	0.094701597	HCW#3285	-0.888308664		-1.124445682		-1.81244
ariadnae sp.n.	HCW#3285	4	887.5	253.75	960	361.25	726.25	571.25	437.5	338.75	288.75	1000	180	225	233.75	46.05	84.78	923.75	35.1404	26.0728		0.924479167	0.285915493	0.391069012	0.786197564	0.618403248	0.473612991	0.366711773	0.312584574	1.082543978	0.194857916	0.243572395	0.253044655	0.049854759	0.091778078	HCW#3285	-2.48000589		-2.20172943		-3.2505
ariadnae sp.n.	HCW#3285	4	850	250	938.75	363.75	731.88	562.5	431.25	338.75	277.5	975	197.5	237.5	226.88	47.1	76.93	894.38	35.1404	26.0728		0.905459387	0.294117647	0.406708595	0.818308875	0.628930818	0.482180294	0.378756115	0.310272537	1.090146751	0.220824598	0.265548567	0.253668763	0.052662474	0.086015374	HCW#3285	-2.137722749	-1.835345768	-2.390420842	-1.905531985	-3.63694	-2.89996
ariadnae sp.n.	HCW#3287	4	875	268.75	912.5	355	712.5	563.75	412.5	312.5	281.25	977.5	178.75	250	227.5	56.78	78.5	893.75	35.1404	26.0728		0.95890411	0.307142857	0.397202797	0.797202797	0.630769231	0.461538462	0.34965035	0.314685315	1.093706294	0.2	0.27972028	0.254545455	0.063531935	0.087832168	HCW#3287	-0.881982228		-2.659147257		-0.83915
ariadnae sp.n.	HCW#3287	4	902.5	263.75	1012.5	363.75	726.25	577.5	436.25	351.25	275	1037.5	206.25	250	237.5	55.47	82.43	957.5	35.1404	26.0728		0.891358025	0.292243767	0.379895561	0.75848564	0.603133159	0.455613577	0.366840731	0.287206266	1.083550914	0.2154047	0.261096606	0.248041775	0.057935596	0.086083551	HCW#3287	-0.892579729		-2.711240852		-1.41635
ariadnae sp.n.	HCW#3287	4	875	251.25	940	363.75	736.25	562.5	387.5	325	271.25	987.5	170	237.5	236.25	54.95	90.28	907.5	35.1404	26.0728		0.930851064	0.287142857	0.400826446	0.811294766	0.619834711	0.426997245	0.358126722	0.298898072	1.08815427	0.187327824	0.261707989	0.260330579	0.060550964	0.099476584	HCW#3287	-0.745312943	-0.8399583	-1.04999833	-2.140128813	-1.5675	-1.274333333
ariadnae sp.n.	HCW#3291	4	910	267.5	1013.75	362.5	775	588.75	461.25	368.75	275	1062.5	201.25	237.5	237.5	57.57	78.5	961.88	35.1404	26.0728		0.897657213	0.293956044	0.376868096	0.805717999	0.61208577	0.479532164	0.383365822	0.285899935	1.104613385	0.209226771	0.24691358	0.24691358	0.059848386	0.081611436	HCW#3291	-0.936964885		-1.200121367		-1.41429
ariadnae sp.n.	HCW#3291	4	862.5	262.5	943.75	375	741.25	562.5	431.25	325	263.75	1012.5	190	243.75	225	53.12	76.93	903.13	35.1404	26.0728		0.913907285	0.304347826	0.415224913	0.820761246	0.62283737	0.477508651	0.359861592	0.292041522	1.121107266	0.210380623	0.269896194	0.249134948	0.058816148	0.085182007	HCW#3291	-1.42222211		-1.701343671		-2.91579
ariadnae sp.n.	HCW#3291	4	912.5	265	975	375	740.63	587.5	436.25	337.5	281.25	1062.5	197.5	262.5	237.5	53.64	82.43	943.75	35.1404	26.0728		0.935897436	0.290410959	0.397350993	0.784768212	0.622516556	0.462251656	0.357615894	0.298013245	1.125827815	0.209271523	0.278145695	0.251655629	0.056838852	0.087337748	HCW#3291	-1.234371017	-1.197852671	-1.492775369	-1.464746802	-2.36845	-2.232843333
ariadnae sp.n.	HCW#3294	4	910	276.25	1012.5	387.5	749.38	601.25	455	360	312.5	1000	210	237.5	237.5	52.86	78.5	961.25	35.2494	25.6336		0.898765432	0.303571429	0.403120936	0.779583875	0.625487646	0.473342003	0.374512354	0.325097529	1.040312094	0.21846554	0.247074122	0.247074122	0.05498743	0.081664499	HCW#3294	-1.510790989		-3.49639772		-2.87205
ariadnae sp.n.	HCW#3294	4	925	275	1010	383.75	758.13	575	511.25	368.75	290	1050	206.25	237.5	250	51.81	86.35	967.5	35.2494	25.6336		0.915841584	0.297297297	0.396640827	0.783591731	0.594315245	0.528423773	0.381136951	0.299741602	1.085271318	0.213178295	0.245478036	0.258397933	0.053550388	0.089250646	HCW#3294	-1.340576555		-1.924918391		-3.9493
ariadnae sp.n.	HCW#3294	4	875	250	937.5	363.75	727.5	581.25	413.75	343.75	275	1012.5	188.75	237.5	239.38	52.33	82.43	906.25	35.2494	25.6336		0.933333333	0.285714286	0.40137931	0.802758621	0.64137931	0.456551724	0.379310345	0.303448276	1.117241379	0.208275862	0.262068966	0.264137931	0.057747126	0.090951724	HCW#3294	-1.253754561	-1.368374035	-1.510788622	-2.310701578	-2.4994	-3.106916667
ariadnae sp.n.	HCW#3297	4	925	281.25	1025	391.25	760	598.75	483.75	356.25	301.25	1050	211.25	251.25	238.13	47.89	70.65	975	35.3214	25.3806		0.902439024	0.304054054	0.401282051	0.779487179	0.614102564	0.496153846	0.365384615	0.308974359	1.076923077	0.216666667	0.257692308	0.244230769	0.049112821	0.072461538	HCW#3297	-2.8837772		-2.875779239		-3.90845
ariadnae sp.n.	HCW#3297	4	951.25	291.25	1060	397.5	763.13	612.5	457.5	363.75	302.5	1075	212.5	262.5	248.75	48.41	82.43	1005.63	35.3214	25.3806		0.89740566	0.306176084	0.395276569	0.758856433	0.609073959	0.454940957	0.361715351	0.300807955	1.068986948	0.211311374	0.261031697	0.247358608	0.04813756	0.081963953	HCW#3297	-2.350209119		-3.268329261		-2.86099
ariadnae sp.n.	HCW#3297	4	897.5	262.5	1000	365	750	576.25	436.25	300	293.75	1012.5	200	243.75	240	54.43	86.35	948.75	35.3214	25.3806		0.8975	0.292479109	0.384716733	0.790513834	0.607378129	0.459815547	0.316205534	0.309617918	1.067193676	0.210803689	0.256916996	0.252964427	0.057366711	0.091014493	HCW#3297	-0.86235971	-2.032115343	-0.728424739	-2.290844413	-1.76615	-2.845196667
ariadnae sp.n.	HCW#3300	4	953.75	285	1040	397.5	769.38	618.75	498.75	375	312.5	1051.25	225	237.5	258.75	48.67	84.78	996.88	35.3214	25.3806		0.917067308	0.298820446	0.398746082	0.771786834	0.620689655	0.50031348	0.376175549	0.313479624	1.054545455	0.225705329	0.238244514	0.259561129	0.048822571	0.085045768	HCW#3300	-1.845759196		-2.782845281		-4.05729
ariadnae sp.n.	HCW#3300	4	877.5	265	991.25	350	716.25	610	442.5	355	288.75	993.75	180	250	228.75	47.1	92.63	934.38	35.3214	25.3806		0.885245902	0.301994302	0.37458194	0.766555184	0.652842809	0.473578595	0.37993311	0.3090301	1.063545151	0.19264214	0.267558528	0.244816054	0.050408027	0.099135786	HCW#3300	-1.924731284		-3.830457842		-2.02194
ariadnae sp.n.	HCW#3300	4	912.5	275	987.5	376.25	739.38	590	452.5	360	300	1037.5	213.75	252.5	231.25	51.81	84.78	950	35.3214	25.3806		0.924050633	0.301369863	0.396052632	0.778289474	0.621052632	0.476315789	0.378947368	0.315789474	1.092105263	0.225	0.265789474	0.243421053	0.054536842	0.089242105	HCW#3300	-1.108979857	-1.626490112	-3.508594198	-3.373965774	-2.51305	-2.864093333
ariadnae sp.n.	HCW#3302	4	950	287.5	1040	388.75	763.13	631.25	456.25	341.25	287.5	1112.5	213.75	262.5	254.38	48.93	87.92	995	35.3214	25.3806		0.913461538	0.302631579	0.390703518	0.766959799	0.634422111	0.458542714	0.342964824	0.288944724	1.118090452	0.214824121	0.263819095	0.255653266	0.049177554	0.088361809	HCW#3302	-1.823856578		-1.718454585		-2.5724
ariadnae sp.n.	HCW#3302	4	915	271.25	997.5	375	751.25	590	417.5	325	278.75	1025	200	247.5	248.13	54.43	80.07	956.25	35.3214	25.3806		0.917293233	0.296448087	0.392156863	0.785620915	0.616993464	0.436601307	0.339869281	0.291503268	1.071895425	0.209150327	0.258823529	0.259477124	0.056916776	0.083733333	HCW#3302	-1.320076316		-1.544073601		-1.47365
ariadnae sp.n.	HCW#3302	4	927.5	262.5	1023.75	396.25	765.63	628.75	487.5	376.25	325	1047.5	230	263.75	251.25	50.24	82.43	975.63	35.3214	25.3806		0.905982906	0.283018868	0.406149904	0.784753363	0.64445868	0.499679693	0.385650224	0.333119795	1.073670724	0.235746316	0.270339526	0.257527226	0.051495195	0.084484305	HCW#3302	-1.428646744	-1.524193213	-1.869401209	-1.710643132	-4.74139	-2.929146667
ariadnae sp.n.	HCW#3303	4	831.25	247.5	907.5	337.5	683.75	506.25	425	296.25	257.5	937.5	175	225	226.25	48.41	76.93	869.38	35.3214	25.3806		0.915977961	0.297744361	0.388209921	0.786484543	0.582314881	0.488856937	0.340762042	0.296189792	1.078360891	0.201294033	0.258806614	0.260244428	0.055681764	0.088488857	HCW#3303	-2.165792557		-2.552822224		-2.30724
ariadnae sp.n.	HCW#3303	4	953.75	280	1043.75	400	803.13	623.75	493.75	376.25	341.25	1110	225	237.5	257.5	48.93	84.78	998.75	35.3214	25.3806		0.913772455	0.293577982	0.400500626	0.804130163	0.624530663	0.49436796	0.376720901	0.341677096	1.111389237	0.225281602	0.237797247	0.257822278	0.048992908	0.084886108	HCW#3303	-1.82154317		-0.807070658		-4.24115
ariadnae sp.n.	HCW#3303	4	937.5	265	1037.5	381.25	773.13	600	447.5	341.25	325	1063.75	212.5	250	253.13	49.19	92.63	987.5	35.3214	25.3806		0.903614458	0.282666667	0.386075949	0.782911392	0.607594937	0.453164557	0.34556962	0.329113924	1.07721519	0.215189873	0.253164557	0.256329114	0.049816034	0.093802532	HCW#3303	-1.457050342	-1.814795356	-0.786393921	-1.382095601	-2.95745	-3.168613333
ariadnae sp.n.	HCW#3305	4	912.5	263.75	1006.25	381.25	739.38	600	450	350	281.25	1015	200	212.5	245	49.72	74.58	959.38	35.3214	25.3806		0.906832298	0.289041096	0.397394137	0.770684039	0.625407166	0.469055375	0.364820847	0.293159609	1.057980456	0.208469055	0.221498371	0.255374593	0.051821933	0.077732899	HCW#3305	-2.442217077		-2.404228333		-3.33504
ariadnae sp.n.	HCW#3305	4	831.25	250	912.5	337.5	693.75	531.25	312.5	312.5	262.5	925	178.75	218.75	221.88	47.62	70.65	871.88	35.3214	25.3806		0.910958904	0.30075188	0.387096774	0.795698925	0.609318996	0.358422939	0.358422939	0.301075269	1.0609319	0.205017921	0.250896057	0.254480287	0.054621744	0.081032258	HCW#3305	-2.655374129		-4.042352213		0.09296
ariadnae sp.n.	HCW#3305	4	900	275	978.75	356.25	750	587.5	406.25	318.75	281.25	1012.5	200	231.25	243.75	48.67	80.07	939.38	35.3214	25.3806		0.91954023	0.305555556	0.379241517	0.798403194	0.625415835	0.432468397	0.339321357	0.299401198	1.077844311	0.212907518	0.246174318	0.259481038	0.051811045	0.085237525	HCW#3305	-2.085819051	-2.394470086	-2.171445766	-2.872675437	-0.94604	-1.39604
ariadnae sp.n.	HCW#3310	4	912.5	283.75	1025	375	762.5	610	447.5	387.5	300	1068.75	201.25	237.5	234.38	50.24	78.5	968.75	35.2822	24.3191		0.890243902	0.310958904	0.387096774	0.787096774	0.629677419	0.461935484	0.4	0.309677419	1.103225806	0.207741935	0.24516129	0.241935484	0.051860645	0.081032258	HCW#3310	-2.180073562		-3.530509995		-1.94395
ariadnae sp.n.	HCW#3310	4	972.5	288.75	1100	390	804.38	650	512.5	367.5	325	1112.5	220	241.25	262.5	54.43	87.92	1036.25	35.2822	24.3191		0.884090909	0.296915167	0.376357057	0.776236429	0.627261761	0.494571773	0.35464415	0.313630881	1.07358263	0.212303981	0.232810615	0.25331725	0.052522718	0.084844391	HCW#3310	-1.193269285		-0.673969724		-2.61615
ariadnae sp.n.	HCW#3310	4	987.5	275	1112.5	413.75	813.75	648.75	462.5	376.25	318.75	1137.5	236.25	237.5	263.75	52.6	94.2	1050	35.2822	24.3191		0.887640449	0.278481013	0.394047619	0.775	0.617857143	0.44047619	0.358333333	0.303571429	1.083333333	0.225	0.226190476	0.251190476	0.050090476	0.089714286	HCW#3310	-0.954212126	-1.442518324	-0.285476197	-1.496651972	-3.49075	-2.683616667
ariadnae sp.n.	HCW#3315	4	887.5	262.5	975	372.5	749.38	562.5	397.5	326.25	286.25	1036.25	175	225	246.88	53.38	82.43	931.25	35.2822	24.3191		0.91025641	0.295774648	0.4	0.804697987	0.604026846	0.426845638	0.35033557	0.30738255	1.112751678	0.187919463	0.241610738	0.265100671	0.057320805	0.088510067	HCW#3315	-1.62696672		-0.59255477		-1.7009
ariadnae sp.n.	HCW#3315	4	930	275	1012.5	400	757.5	600	418.75	325	297.5	1050	250	243.75	250.63	49.46	76.93	971.25	35.2822	24.3191		0.918518519	0.295698925	0.411840412	0.77992278	0.617760618	0.431145431	0.334620335	0.306306306	1.081081081	0.257400257	0.250965251	0.258043758	0.050918919	0.079207207	HCW#3315	-1.437303829		-2.330521018		-3.13755
ariadnae sp.n.	HCW#3315	4	900	262.5	962.5	362.5	716.25	573.75	406.25	325	276.25	950	190	225	247.5	54.95	78.5	931.25	35.2822	24.3191		0.935064935	0.291666667	0.389261745	0.769127517	0.616107383	0.436241611	0.348993289	0.296644295	1.020134228	0.204026846	0.241610738	0.265771812	0.059006711	0.084295302	HCW#3315	-1.304123819	-1.456131456	-2.784629869	-1.902568552	-1.14625	-1.9949
ariadnae sp.n.	HCW#3318	4	968.75	293.75	1063.75	393.75	800	615	450	378.75	287.5	1102.5	226.25	243.75	251.88	54.95	86.35	1016.25	35.2822	24.3191		0.910693302	0.303225806	0.387453875	0.787207872	0.605166052	0.442804428	0.372693727	0.282902829	1.084870849	0.222632226	0.239852399	0.247847478	0.054071341	0.08496925	HCW#3318	-0.899482461		-2.204603215		-1.4825
ariadnae sp.n.	HCW#3318	4	1025	295	1142.5	412.5	840.63	686.25	487.5	396.25	312.5	1162.5	252.5	275	280.63	58.88	87.92	1083.75	35.2822	24.3191		0.897155361	0.287804878	0.380622837	0.775663206	0.633217993	0.44982699	0.365628604	0.288350634	1.07266436	0.232987313	0.253748558	0.25893887	0.05432526	0.081125721	HCW#3318	-0.287932349		-0.239048754		-1.9684
ariadnae sp.n.	HCW#3318	4	850	243.75	925	342.5	715.63	513.75	381.25	312.5	262.5	937.5	176.25	206.25	216.25	48.93	74.58	887.5	35.2822	24.3191		0.918918919	0.286764706	0.385915493	0.806338028	0.578873239	0.429577465	0.352112676	0.295774648	1.056338028	0.198591549	0.232394366	0.243661972	0.055134272	0.084028169	HCW#3318	-2.395656908	-1.194357239	-2.644489994	-1.696047321	-1.5374	-1.662766667
ariadnae sp.n.	HCW#3320	4	937.5	268.75	1036.25	383.75	771.88	612.5	438.75	368.75	302.5	1075	221.25	262.5	261.88	53.64	82.43	986.88	35.2822	24.3191		0.904704463	0.286666667	0.388853705	0.782140595	0.620645978	0.44458518	0.373654212	0.306523116	1.089297023	0.224192527	0.265991134	0.265357821	0.054355077	0.083521216	HCW#3320	-1.164331497		-1.232738976		-2.23089
ariadnae sp.n.	HCW#3320	4	912.5	262.5	1060	375	781.88	618.75	450	362.5	312.5	1100	218.75	250	262.5	50.24	82.43	986.25	35.2822	24.3191		0.860849057	0.287671233	0.380228137	0.792775665	0.627376426	0.456273764	0.367553866	0.316856781	1.115335868	0.221799747	0.253485425	0.266159696	0.050940431	0.083574144	HCW#3320	-1.755617687		-0.117900146		-2.6577
ariadnae sp.n.	HCW#3320	4	837.5	252.5	942.5	350	703.13	540	400	323.75	262.5	945	195	211.25	229.38	48.41	76.93	890	35.2822	24.3191		0.888594164	0.301492537	0.393258427	0.79002809	0.606741573	0.449438202	0.363764045	0.29494382	1.061797753	0.219101124	0.237359551	0.257724719	0.054391386	0.086438202	HCW#3320	-1.935954445	-1.618634543	-3.405776296	-1.585471806	-2.0173	-2.301963333
ariadnae sp.n.	HCW#3330	4	935	276.25	1050	375	771.25	631.25	426.25	352.5	287.5	1100	210	237.5	249.38	53.12	98.13	992.5	35.4747	23.9316		0.89047619	0.295454545	0.377833753	0.777078086	0.636020151	0.429471033	0.355163728	0.289672544	1.108312343	0.211586902	0.23929471	0.251259446	0.053519731	0.098866499	HCW#3330	-0.599296479		-1.37152735		-1.1746
ariadnae sp.n.	HCW#3330	4	931.25	282.5	1062.5	376.25	780.63	628.75	481.25	382.5	297.5	1102.5	231.25	268.75	250.63	51.03	102.05	996.88	35.4747	23.9316		0.876470588	0.303355705	0.377429467	0.7830721	0.630721003	0.482758621	0.38369906	0.298432602	1.105956113	0.231974922	0.269592476	0.251410658	0.051184953	0.102369906	HCW#3330	-0.330891996		-2.204512268		-2.34034
ariadnae sp.n.	HCW#3330	4	937.5	275	1037.5	375	763.13	600	425	338.75	287.5	1087.5	210	220	254.38	50.24	87.92	987.5	35.4747	23.9316		0.903614458	0.293333333	0.379746835	0.77278481	0.607594937	0.430379747	0.343037975	0.291139241	1.101265823	0.212658228	0.22278481	0.257594937	0.050875949	0.089032911	HCW#3330	-1.616273843	-0.848820773	-1.304516699	-1.626852105	-1.6052	-1.706713333
ariadnae sp.n.	HCW#3332	4	980	302.5	1125	400	821.88	650	462.5	377.5	292.5	1162.5	240	225	258.13	56.52	87.92	1052.5	35.4747	23.9316		0.871111111	0.308673469	0.380047506	0.78087886	0.617577197	0.439429929	0.358669834	0.277909739	1.104513064	0.228028504	0.213776722	0.245249406	0.053700713	0.083534442	HCW#3332	-0.624567296		-1.348996918		-1.1066
ariadnae sp.n.	HCW#3332	4	972.5	281.25	1121.25	387.5	799.38	625	481.25	373.75	287.5	1100	225	243.75	245.63	54.43	95.77	1046.88	35.4747	23.9316		0.867335563	0.289203085	0.370149254	0.76358209	0.597014925	0.459701493	0.357014925	0.274626866	1.050746269	0.214925373	0.232835821	0.234626866	0.051989652	0.091481791	HCW#3332	-0.754146149		-1.684670287		-2.00234
ariadnae sp.n.	HCW#3332	4	881.25	262.5	977.5	362.5	725	568.75	400	312.5	250	976.25	187.5	223.75	226.25	52.86	92.63	929.38	35.4747	23.9316		0.901534527	0.29787234	0.390047075	0.780094149	0.61197041	0.430396772	0.336247478	0.268997983	1.050437122	0.201748487	0.240753194	0.243443174	0.056873347	0.099669132	HCW#3332	-0.7874363		-2.756295184		-1.28824
ariadnae sp.n.	HCW#3332	4	937.5	281.25	1051.25	376.25	798.75	616.25	481.25	351.25	276.25	1112.5	227.5	250	250.63	56.52	98.13	994.38	35.4747	23.9316		0.891795482	0.3	0.378378378	0.803268385	0.619736015	0.483972344	0.353236958	0.277812696	1.118793212	0.228786926	0.251414205	0.25204274	0.056839723	0.098680075	HCW#3332	0.274903499		-0.299292868		-1.76279
ariadnae sp.n.	HCW#3332	4	990	300	1175	412.5	841.25	690	486.25	412.5	300	1200	250	262.5	253.75	49.72	86.35	1082.5	35.4747	23.9316		0.842553191	0.303030303	0.381062356	0.777136259	0.637413395	0.449191686	0.381062356	0.277136259	1.108545035	0.230946882	0.242494226	0.234411085	0.045927637	0.079769053	HCW#3332	-1.881988325		-1.718259231		-2.85135
ariadnae sp.n.	HCW#3332	4	950	287.5	1060	395	793.75	637.5	456.25	362.5	287.5	1100	223.75	250	243.13	51.81	105.98	1005	35.4747	23.9316		0.896226415	0.302631579	0.393034826	0.789800995	0.634328358	0.4539801	0.360696517	0.286069652	1.094527363	0.222636816	0.248756219	0.241915423	0.051552239	0.105447761	HCW#3332	-0.20888491	-0.66368658	-1.959896464	-1.627901825	-2.45055	-1.910311667
ariadnae sp.n.	HCW#3335	4	950	287.5	1060	381.25	793.13	611.25	437.5	347.5	287.5	1061.25	207.5	228.75	242.5	52.6	78.5	1005	35.4747	23.9316		0.896226415	0.302631579	0.379353234	0.789179104	0.608208955	0.435323383	0.345771144	0.286069652	1.055970149	0.206467662	0.22761194	0.241293532	0.052333333	0.078109453	HCW#3335	-1.995837789		-1.960726977		-1.20575
ariadnae sp.n.	HCW#3335	4	912.5	262.5	996.25	362.5	756.25	568.75	398.75	327.5	262.5	1037.5	200	225	248.75	49.19	94.2	954.38	35.4747	23.9316		0.915934755	0.287671233	0.379829731	0.792403405	0.595939751	0.417812705	0.343156516	0.275049116	1.087098887	0.209561231	0.235756385	0.260641781	0.051545078	0.09870334	HCW#3335	-1.281325779		-1.15654904		-1.40239
ariadnae sp.n.	HCW#3335	4	987.5	300	1088.75	400	811.88	637.5	421.25	383.75	305	1125	216.25	256.25	253.75	55.47	92.63	1038.13	35.4747	23.9316		0.907003444	0.303797468	0.385310054	0.782059001	0.614087899	0.405779651	0.369656833	0.293798916	1.083684527	0.208308248	0.246839253	0.244431066	0.053436083	0.089228176	HCW#3335	-0.848242548	-1.375135372	-2.15386558	-1.757047199	-0.64129	-1.083143333
ariadnae sp.n.	HCW#3340	4	862.5	240	950	338.75	730.63	557.5	400	326.25	262.5	975	183.75	225	231.88	47.62	72.22	906.25	35.4747	23.9316		0.907894737	0.27826087	0.373793103	0.806206897	0.615172414	0.44137931	0.36	0.289655172	1.075862069	0.202758621	0.248275862	0.255862069	0.052549885	0.079691034	HCW#3340	-2.778065153		-1.451661378		-1.81085
ariadnae sp.n.	HCW#3340	4	950	270	1067.5	365	800	613.75	462.5	365	287.5	1100	212.5	255	251.88	49.72	92.63	1008.75	35.4747	23.9316		0.889929742	0.284210526	0.361833953	0.793060719	0.60842627	0.458488228	0.361833953	0.285006196	1.090458488	0.210656753	0.252788104	0.249690211	0.049285419	0.091826518	HCW#3340	-1.576128185		-0.457689529		-1.8551
ariadnae sp.n.	HCW#3340	4	891.25	252.5	972.5	360	737.5	566.25	400	337.5	268.75	1011.25	178.75	232.5	226.25	44.75	74.58	931.88	35.4747	23.9316		0.916452442	0.283309958	0.386317907	0.791415158	0.607645875	0.429242119	0.362173038	0.288397049	1.085177733	0.191817572	0.249496982	0.242790074	0.048016097	0.080026828	HCW#3340	-3.43532872	-2.596507352	-2.275404754	-1.394918554	-2.50394	-2.05663
ariadnae sp.n.	HCW#3350	4	1062.5	328.75	1187.5	415	853.13	687.5	500	426.25	317.5	1225	225	275	271.25	58.09	105.98	1125	35.4747	23.9316		0.894736842	0.309411765	0.368888889	0.758333333	0.611111111	0.444444444	0.378888889	0.282222222	1.088888889	0.2	0.244444444	0.241111111	0.051635556	0.0942	HCW#3350	-0.299159		-1.819661115		-0.58445
ariadnae sp.n.	HCW#3350	4	1065	336.25	1188.75	431.25	856.25	662.5	525	425	331.25	1262.5	226.25	265	286.25	56	108.33	1126.88	35.4747	23.9316		0.895899054	0.3157277	0.382695507	0.759844703	0.58790904	0.465890183	0.377149196	0.29395452	1.120354964	0.200776484	0.235163616	0.254021076	0.049691995	0.096133111	HCW#3350	-0.507500942		-1.121143788		-1.92394
ariadnae sp.n.	HCW#3350	4	925	281.25	1025	375	750.63	612.5	475	388.75	300	1081.25	206.25	237.5	246.25	55.21	109.9	975	35.4747	23.9316		0.902439024	0.304054054	0.384615385	0.769871795	0.628205128	0.487179487	0.398717949	0.307692308	1.108974359	0.211538462	0.243589744	0.252564103	0.05662735	0.112717949	HCW#3350	0.545236436	-0.087141169	-2.886962549	-1.94258915	-1.95255	-1.48698
ariadnae sp.n.	HCW#3354	4	847.5	237.5	933.75	342.5	726.25	565	406.25	328.75	268.75	975	188.75	225	225	51.29	82.43	890.63	35.4855	24.0891		0.907630522	0.280235988	0.384561404	0.815438596	0.634385965	0.456140351	0.369122807	0.301754386	1.094736842	0.211929825	0.252631579	0.252631579	0.057585029	0.092547368	HCW#3354	-1.256262718		-1.472786314		-1.99789
ariadnae sp.n.	HCW#3354	4	891.25	262.5	965	376.25	730.63	567.5	425	337.5	281.25	987.5	188.75	218.75	237.5	50.24	74.58	928.13	35.4855	24.0891		0.92357513	0.294530154	0.405387205	0.787205387	0.611447811	0.457912458	0.363636364	0.303030303	1.063973064	0.203367003	0.235690236	0.255892256	0.05413064	0.080350168	HCW#3354	-2.305804068		-2.600728313		-2.89889
ariadnae sp.n.	HCW#3354	4	848.75	243.75	936.25	343.75	716.88	553.75	425	342.5	263.75	956.25	185	225	232.5	53.9	82.43	892.5	35.4855	24.0891		0.906542056	0.28718704	0.385154062	0.803221289	0.620448179	0.476190476	0.383753501	0.295518207	1.071428571	0.207282913	0.25210084	0.260504202	0.060395892	0.092352941	HCW#3354	-0.93864105	-1.500235945	-2.099154022	-2.057556216	-1.8685	-2.255093333
	schmidti	Anzahl	66	66	66	66	66	66	66	66	66	66	66	66	66	66	66	66			schmidti	66	66	66	66	66	66	66	66	66	66	66	66	66	66		ariadnae	21		21		21
		Mittelwert	923.9393939	275.9280303	1024.136364	377.3030303	763.1819697	608.3939394	466.2045455	364.6363636	301.7840909	1055.454545	215.8598485	243.030303	247.2940909	61.06181818	97.08439394	974.040303				0.902	0.298	0.387	0.784	0.624	0.478	0.374	0.31	1.083	0.221	0.249	0.254	0.063	0.1			-1.405821395		-1.797715443		-2.279133571
		Stabw	56.19423835	22.25826403	64.69456614	25.74634086	44.14861194	41.73089292	43.42852016	31.73851039	20.26696281	71.96576255	22.112002	20.33685151	13.9312819	3.53776327	7.441301608	59.94050109				0.014	0.011	0.013	0.016	0.014	0.027	0.019	0.011	0.025	0.014	0.01	0.006	0.004	0.006			-2.596507352		-3.373965774		-3.240896667
		Min	782.5	230	850	323.75	630.63	496.25	350	286.25	255	868.75	163.75	187.5	209.38	51.81	78.5	816.25				0.871	0.28	0.364	0.75	0.595	0.426	0.345	0.277	1.029	0.197	0.214	0.241	0.055	0.09			-0.087141169		-0.196043658		-1.083143333
		Max	1062.5	331.25	1210	437.5	862.5	690	560	437.5	345	1243.75	262.5	276.25	284.38	68.3	117.75	1136.25				0.932	0.336	0.435	0.837	0.663	0.554	0.43	0.329	1.157	0.251	0.272	0.271	0.073	0.112		graeca	13		13		13
		Konf 95%	13.81426799	5.471764245	15.90390937	6.329240554	10.85308342	10.2587339	10.67606277	7.802299682	4.982241306	17.69139255	5.43580855	4.999422092	3.424736542	0.86969076	1.829300256	14.73521431				0.004	0.003	0.003	0.004	0.003	0.007	0.005	0.003	0.006	0.003	0.003	0.002	0.001	0.001			1.418897443		1.070536278		-1.201918405
	ionia	Anzahl	29	29	29	29	29	29	29	29	29	29	29	29	29	29	29	29			ionia	29	29	29	29	29	29	29	29	29	29	29	29	29	29			0.273816753		0.168628118		-2.452226667
		Mittelwert	940.9098099	283.5789216	1045.105776	362.9055387	782.4276393	606.1685607	428.4152872	348.1601954	289.3228496	1051.725904	204.2854258	234.0478132	244.8076591	69.32316385	104.3660627	993.0086549				0.9	0.301	0.366	0.788	0.61	0.432	0.35	0.291	1.059	0.205	0.236	0.247	0.07	0.105			3.111697448		2.055703456		-0.278052802
		Stabw	43.50209884	19.70933667	49.74820353	17.86947338	35.23465693	35.94641794	31.04368455	25.73599155	18.75529864	57.96050675	20.74135786	13.19740305	10.15038447	4.563525558	8.760540804	46.23476758				0.011	0.012	0.008	0.016	0.022	0.028	0.016	0.011	0.022	0.014	0.01	0.006	0.004	0.008		ionia	11		11		11
		Min	845.5095653	250	936.2576841	335	708.2746735	533.6072377	353.75	300	262.5	950	156.384326	212.3696827	222.1853812	61.6888124	81.66762198	890.8836247				0.884	0.28	0.347	0.759	0.572	0.376	0.319	0.273	1.01	0.176	0.219	0.236	0.062	0.087			2.091843284		-1.265957246		1.696300479
		Max	1013.75	322.3229047	1131.25	397.5	841.3907048	688.1749352	493.3857249	396.8610085	331.1644226	1138.360901	250	260.0246462	262.5	80.93529461	127.9994227	1071.25				0.923	0.324	0.387	0.813	0.676	0.482	0.389	0.317	1.104	0.241	0.253	0.258	0.079	0.121			0.60491273		-2.384189531		0.761144575
		Konf 95%	16.54731343	7.497030721	18.92320459	6.797184154	13.40254672	13.67328612	11.80838608	9.789447637	7.134134063	22.04699767	7.889590586	5.020023645	3.860999761	1.735872286	3.332331505	17.58676503				0.004	0.004	0.003	0.006	0.008	0.011	0.006	0.004	0.008	0.005	0.004	0.002	0.002	0.003			3.759668667		-0.127565142		2.6226
	graeca sp. n.	Anzahl	40	40	40	40	40	40	40	40	40	40	40	40	40	40	40	40			graeca sp. n.	40	40	40	40	40	40	40	40	40	40	40	40	40	40		schmidti	23		23		23
		Mittelwert	977.9617012	280.6574631	1089.453982	392.3153091	827.0696546	642.5368228	482.0100107	367.1118213	306.13965	1135.021314	224.5597559	251.4101118	263.6265038	64.8613287	103.4413204	1033.709717				0.898	0.287	0.38	0.8	0.622	0.467	0.355	0.296	1.098	0.217	0.243	0.255	0.063	0.1			0.910777763		-1.838262162		-1.372594746
		Stabw	49.8687592	18.08761122	60.30177323	22.43409479	38.37010613	39.48969076	32.59497249	25.05566273	18.75484515	69.1651673	21.92458388	15.67134764	12.37914435	5.455210495	8.456049635	54.13016659				0.019	0.01	0.009	0.016	0.017	0.027	0.016	0.011	0.021	0.016	0.011	0.008	0.006	0.009			0.049514501		-3.241621357		-3.244343333
		Min	881.25	251.25	986.25	350.12615	762.8362458	562.5	431.25	321.25	285	1009.791399	173.9494551	225	239.38	52.33	87.92	941.88				0.864	0.268	0.36	0.771	0.594	0.416	0.329	0.269	1.058	0.182	0.222	0.235	0.05	0.087			2.111427684		-0.185037825		-0.183
		Max	1093.75	325	1237.5	438.75	918.75	737.5	570	415	362.5	1300	262.5	282.5	288.75	77.19	133.5488855	1160				0.963	0.31	0.396	0.845	0.651	0.531	0.384	0.32	1.147	0.244	0.264	0.273	0.074	0.126
		Konf 95%	15.94880293	5.784698705	19.28544269	7.174771591	12.27135527	12.62941581	10.42437793	8.013189693	5.99809047	22.12009364	7.011822094	5.011940123	3.959042431	1.744660957	2.704375873	17.31166713				0.006	0.003	0.003	0.005	0.005	0.009	0.005	0.004	0.007	0.005	0.003	0.003	0.002	0.003
	ariadnae sp. n.	Anzahl	66	66	66	66	66	66	66	66	66	66	66	66	66	66	66	66			ariadnae sp. n.	66	66	66	66	66	66	66	66	66	66	66	66	66	66
		Mittelwert	921.969697	272.3863636	1019.981061	376.780303	764.0365152	600.1325758	448.0113636	354.3560606	290.4734848	1056.060606	206.5719697	242.1969697	245.1819697	52.15181818	85.45969697	970.9772727				0.905	0.295	0.388	0.787	0.618	0.461	0.365	0.299	1.087	0.213	0.25	0.253	0.054	0.088
		Stabw	49.02955379	18.46869398	65.37851786	20.21882763	38.01047837	37.52315233	40.22053226	28.59804527	19.62357926	69.05169553	19.60586476	16.03041071	13.82393735	3.350344602	8.911983112	56.50433964				0.019	0.008	0.011	0.015	0.014	0.03	0.017	0.014	0.023	0.012	0.014	0.007	0.004	0.007
		Min	831.25	237.5	907.5	337.5	683.75	506.25	312.5	296.25	250	925	170	206.25	216.25	44.75	70.65	869.38				0.843	0.278	0.362	0.758	0.579	0.358	0.316	0.269	1.02	0.187	0.214	0.234	0.046	0.072
		Max	1065	336.25	1188.75	431.25	856.25	690	527.5	426.25	341.25	1262.5	252.5	275	286.25	58.88	109.9	1126.88				0.959	0.316	0.415	0.821	0.653	0.528	0.4	0.342	1.142	0.257	0.28	0.266	0.064	0.113
		Konf 95%	12.05296869	4.540171652	16.07204569	4.970408202	9.344141853	9.22434216	9.887440909	7.030276997	4.82407789	16.97502546	4.819723122	3.940766811	3.398347957	0.823617501	2.190838894	13.8905004				0.005	0.002	0.003	0.004	0.003	0.007	0.004	0.003	0.006	0.003	0.003	0.002	0.001	0.002
															ttests	ariadnae-graeca		1.55E-07				0.082831741	1.17E-05	2.69E-05	6.26E-05	0.262336078	0.35371682	0.004811246	0.244970005	0.022800211	0.102238117	0.013061862	0.093302661	6.76E-17	4.67E-12
																ariadnae-ionia		0.068326511				0.264921348	0.006520588	4.87E-17	0.819582824	0.043482411	1.99E-05	0.000172069	0.00719314	1.96E-07	0.013672197	3.44E-06	0.000207089	2.32E-33	3.14E-17
																ariadnae-schmidti		0.763070103				0.442554033	0.066122759	0.662329616	0.205446614	0.010362972	0.000913418	0.003267836	4.16E-06	0.343271744	0.000174698	0.860305371	0.245713903	1.68E-26	4.29E-18
																graeca-ionia		0.001682135				0.540729951	7.07E-07	2.46E-09	0.002754457	0.019492178	1.61E-06	0.22988404	0.06784936	1.44E-10	0.002108976	0.003417312	5.09E-06	6.16E-07	0.016724421
																graeca-schmidti		1.24E-06				0.180232066	2.74E-07	0.00067407	1.77E-06	0.33402409	0.034764711	8.59E-07	1.77E-08	0.002927455	0.15144945	0.004947044	0.402791387	0.965344334	0.73051289
																ionia-schmidti		0.132948083				0.510475178	0.254852947	1.33E-13	0.239569044	0.000282971	2.13E-11	6.14E-08	2.06E-11	1.44E-05	1.06E-06	4.36E-08	6.21E-07	2.24E-11	0.000335767
